# Supplementary material for: Characteristics of diabetic and non-diabetic carpal tunnel syndrome in terms of clinical, electrophysiological, and Sonographic features: a cross-sectional study
Source: BMC Musculoskelet Disord. 2023 Sep 16;24:739. doi: 10.1186/s12891-023-06881-1 (PMC10504773; doi:10.1186/s12891-023-06881-1)
Supplement: Supplementary file 2 — Supplementary Material 2 [file 12891_2023_6881_MOESM2_ESM.xlsx]

## Sheet: data
	The entire data set for this study
No	ID	Age	Sex	height	weight	BMI	Diabetes	Side	Severity	CMAP L	CMAP A	SNAP L	SNAP A	TCL	pr CSA	pr bowing	Duration	NRS	Night pain	Weakness
1	220430	65	2	1.6	54	21.0937	0	2	1	3.4	10.1	2.7	24.4	1.7	0.1	0.19	3	2	0	0
2	640	68	1	1.7	59	20.4152	0	1	3	4.2	6	3.6	12.6	2.2	0.13	0.18	12	6	0	0
3	640	68	1	1.7	59	20.4152	0	2	1	3.7	6.8	3.3	16.8	1.9	0.13	0.15	12	3	0	0
4	177630	63	2	1.51	65	28.5075	0	2	1	3.4	6.5	3.2	17.3	2.1	0.13	0.29	1	4	0	0
5	220497	87	2	1.52	53	22.9398	0	1	1	3.9	6.6	3	19.5	1.8	0.12	0.2	1	2	0	0
6	220497	87	2	1.52	53	22.9398	0	2	1	3.5	6.5	2.8	26.6	1.7	0.15	0.18	1	2	0	0
7	220265	55	2	1.57	55	22.3133	0	1	2	4.1	5.2	3.4	21.4	2.1	0.15	0.23	2	3	0	0
8	61707	64	2	1.59	63	24.9199	0	1	3	4.3	6.9	3.6	12.8	2.3	0.12	0.45	3	4	0	0
9	61707	64	2	1.59	63	24.9199	0	2	3	4.3	7.8	3.6	20.7	2.3	0.15	0.34	3	4	1	0
10	121773	60	2	1.63	78	29.3575	0	1	1	3.9	6.8	3.6	16.6	2.2	0.16	0.27	2	2	0	0
11	137929	79	1	1.7	68	23.5294	0	1	2	4.1	4.5	3.5	13.6	2.1	0.12	0.33	1	4	0	0
12	220887	44	2	1.72	65	21.9713	0	1	1	2.8	13	2.9	26.7	1.7	0.15	0.12	2	2	0	0
13	220887	44	2	1.72	65	21.9713	0	2	1	2.7	9.5	2.8	51.5	1.7	0.16	0.12	2	2	0	0
14	75971	59	1	1.72	76	25.6896	0	1	1	3.8	5.8	3.2	19.2	2	0.14	0.29	3	4	0	0
15	75971	59	1	1.72	76	25.6896	0	2	1	3.6	8.6	3.2	19.4	1.8	0.12	0.24	3	4	0	0
16	101629	70	2	1.6	58	22.6562	0	1	1	3.7	7.5	3.2	19.7	2.1	0.12	0.25	1	3	0	0
17	101629	70	2	1.6	58	22.6562	0	2	1	3.9	8.2	3.4	24.2	2	0.13	0.18	1	2	0	0
18	193921	59	2	1.62	62	23.6244	0	1	1	3.5	8	3.1	22.6	1.8	0.13	0.09	1	2	0	0
19	193921	59	2	1.62	62	23.6244	0	2	1	3.8	6.5	3.3	21.8	1.7	0.12	0.12	1	2	0	0
20	213594	43	1	1.84	120	35.4442	0	2	2	4.5	5.4	4.2	5.8	2.8	0.17	0.23	6	4	0	0
21	20057	64	1	1.69	81	28.3604	0	1	2	4.5	8.1	4.3	18.6	2.8	0.14	0.21	1	6	1	0
22	221112	62	1	1.6	66	25.7812	0	1	1	3.4	9.7	3	21.4	1.7	0.12	0.34	3	3	0	0
23	187477	54	2	1.54	51	21.5045	0	1	1	2.7	10.6	2.8	21.8	1.7	0.18	0.27	1	3	0	0
24	44469	73	2	1.52	42	18.1787	0	2	1	3.6	6.8	3	18.5	2.1	0.13	0.22	2	5	0	0
25	198411	49	2	1.57	55	22.3133	0	2	2	5.2	3.1	3.5	9.3	2.3	0.11	0.23	4	3	0	0
26	221157	60	1	1.74	78	25.763	1	2	1	3.7	11.9	3.6	12.7	1.9	0.14	0.12	1	1	1	0
27	203273	58	2	1.57	63	25.5588	0	2	3	3.4	6.8	3	25.1	1.9	0.18	0.28	5	7	1	1
28	220868	46	2	1.6	62	24.2187	0	2	1	3.7	10.4	3.2	42.1	2.1	0.12	0.21	12	5	0	0
29	37198	61	2	1.46	53	24.864	0	1	1	3	7	2.7	20.8	1.7	0.15	0.26	12	1	0	0
30	221287	43	2	1.57	70	28.3987	0	2	1	3.1	10.1	2.8	21.2	1.8	0.12	0.11	7	3	0	0
31	139419	60	1	1.78	71	22.4088	0	2	2	4.4	5.7	4	19.3	2.5	0.14	0.2	24	7	1	0
32	188570	69	1	1.58	58	23.2335	0	1	2	4.4	4.7	3.1	21.8	2	0.14	0.3	1	5	1	0
33	188570	69	1	1.58	58	23.2335	0	2	2	4.4	4.5	3.1	20.3	2.1	0.12	0.26	1	4	1	0
34	22900	53	1	1.83	77	22.9926	0	2	1	3.4	11.5	2.9	33.2	1.7	0.11	0.12	1	3	0	0
35	214920	53	1	1.63	64	24.0882	0	1	1	3.3	5.9	3	33.3	1.7	0.11	0.18	5	3	0	0
36	52115	43	2	1.59	51	20.1733	0	2	1	3.2	6.6	3	36.9	1.8	0.13	0.38	2	2	0	0
37	87235	62	2	1.58	72	28.8415	0	2	2	4.1	7.6	3.1	40.4	2	0.14	0.21	2	5	1	0
38	221411	65	1	1.72	67	22.6474	1	1	2	4.2	8.9	4	8.9	1.8	0.12	0.32	2	3	0	0
39	50313	76	1	1.73	79	26.3958	0	1	3	4.3	10.4	3.4	10.4	2.1	0.13	0.23	2	7	1	1
40	50313	76	1	1.73	79	26.3958	0	2	2	4.3	7.6	4	7.8	2.5	0.14	0.4	2	5	0	1
41	175598	52	1	1.66	74	26.8544	0	2	3	4.2	6.5	3.1	20.5	1.8	0.12	0.26	1	5	1	0
42	61030	57	1	1.75	81	26.449	0	2	1	3.9	7.7	3.4	16.1	2	0.15	0.32	2	3	0	0
43	221903	50	2	1.63	51	19.1953	0	1	1	2.7	6	2.6	39.6	1.7	0.11	0.1	5	1	0	0
44	221850	53	2	1.58	59	23.634	0	1	1	2.9	10	2.3	36.5	1.7	0.14	0.2	1	2	0	0
45	221869	72	2	1.5	55	24.4444	0	2	1	3	11.7	2.9	24.6	1.7	0.13	0.1	1	2	0	0
46	222153	54	2	1.53	68	29.0487	0	1	1	3.8	8.3	3.3	21.1	1.9	0.12	0.11	1	3	0	0
47	186167	60	2	1.43	50	24.4511	0	2	3	4.7	5.9	5.1	8.5	3.1	0.35	0.2	5	5	0	1
48	215126	60	1	1.78	98	30.9304	0	1	3	4.1	9.2	3.3	21.2	2	0.19	0.28	7	7	1	0
49	215126	60	1	1.78	98	30.9304	0	2	3	4.4	8.1	3.4	21.4	2.1	0.11	0.19	7	6	1	0
50	204479	54	1	1.82	65	19.6232	0	2	1	3.5	7.8	3.1	13.6	1.7	0.19	0.18	3	4	0	0
51	222150	59	2	1.51	73	32.0161	0	1	2	5.6	4.3	3.4	12.6	3.4	0.14	0.26	5	3	0	0
52	126852	74	2	1.5	63	28	0	2	2	4.5	7.2	3.5	26.6	2.5	0.15	0.12	6	6	1	0
53	222143	53	2	1.62	83	31.6263	1	2	3	5.2	7.2	3.9	21.8	2.4	0.14	0.15	12	6	1	1
54	221877	52	1	1.7	82	28.3737	0	2	1	3	9	2.8	25.8	1.7	0.11	0.35	1	4	0	0
55	174282	59	2	1.41	61	30.6826	1	2	1	2.9	7.6	2.8	21.4	1.8	0.11	0.25	3	2	0	0
56	169549	61	2	1.61	68	26.2336	0	1	1	3.8	7.7	3.2	23.4	1.7	0.13	0.2	5	2	0	0
57	169549	61	2	1.61	68	26.2336	0	2	1	3.8	7.3	3.1	30.5	1.7	0.17	0.22	5	4	0	0
58	218907	49	2	1.61	56	21.6041	0	1	3	5	5.9	4.7	18.2	3.2	0.15	0.28	12	5	1	1
59	218907	49	2	1.61	56	21.6041	0	2	3	5.8	5	5	21.4	3.5	0.14	0.28	12	5	1	1
60	222456	87	1	1.68	77	27.2817	0	2	3	6.5	5.9	NR	NR	NR	0.17	0.34	6	7	1	1
61	47381	63	2	1.6	64	25	0	2	1	3.6	6.5	2.9	31.6	1.7	0.08	0.05	4	1	0	0
62	222674	52	1	1.65	63	23.1405	0	1	1	3.5	6.2	3	22.7	1.7	0.13	0.23	1	3	0	0
63	222674	52	1	1.65	63	23.1405	0	2	1	3.8	6.5	3.1	26.2	1.7	0.11	0.3	1	3	0	0
64	159229	49	1	1.87	101	28.8827	0	1	1	3.8	9.2	3.3	21	1.8	0.18	0.17	2	4	0	0
65	67296	59	2	1.55	52	21.6441	0	2	1	3.2	7.4	2.8	27.5	1.7	0.1	0.17	4	2	0	0
66	88938	71	2	1.56	62	25.4767	0	2	1	3.8	6	2.8	25.3	1.7	0.11	0.21	5	3	0	0
67	42761	64	2	1.53	50	21.3593	0	1	1	3.3	8.3	3	26.1	1.7	0.16	0.2	3	3	0	0
68	42761	64	2	1.53	50	21.3593	0	2	1	3.4	9	2.9	26.2	1.8	0.11	0.18	4	2	0	0
69	223019	59	2	1.58	59	23.634	0	2	2	4.2	10.6	3.5	22.8	2.4	0.1	0.2	2	7	0	0
70	222313	59	2	1.5	54	24	0	1	2	4.1	7.7	3.3	17.5	2.1	0.14	0.17	3	5	1	0
71	222313	59	2	1.5	54	24	0	2	1	3.7	6.7	3.3	23	1.9	0.11	0.16	3	2	0	0
72	18684	67	1	1.67	63	22.5896	1	2	2	4.7	8.2	3.3	22.9	2	0.12	0.31	8	3	0	0
73	40678	64	2	1.55	59	24.5578	1	2	1	3.5	7	3.2	32.8	1.9	0.12	0.16	1	3	0	0
74	212040	55	2	1.62	62	23.6244	0	2	1	2.7	12.1	2.6	26.9	1.7	0.09	0.22	1	1	1	0
75	218664	45	2	1.59	54	21.3599	0	1	3	4	7.3	3.7	11.9	2.4	0.17	0.29	8	6	1	1
76	35559	71	1	1.71	70	23.939	0	1	2	4	7.3	3.2	13.5	2.2	0.19	0.29	12	5	0	0
77	35559	71	1	1.71	70	23.939	0	2	1	3.4	7.7	2.8	29.1	1.8	0.12	0.22	3	3	0	0
78	222994	38	1	1.72	95	32.112	0	1	2	4.1	8	3.1	31.4	1.9	0.16	0.42	9	5	1	0
79	222994	38	1	1.72	95	32.112	0	2	1	3.7	8.2	3.2	33.7	1.9	0.17	0.33	9	2	0	0
80	220568	53	2	1.6	55	21.4844	0	2	1	3.2	5.5	2.7	33.1	1.7	0.11	0.14	3	1	0	0
81	19377	43	1	1.74	83	27.4145	0	2	1	3.2	6.1	2.9	53.9	1.7	0.15	0.12	4	2	0	0
82	214051	60	2	1.53	50	21.3593	0	1	1	3	6.5	2.7	35.1	1.7	0.08	0.15	1	1	0	0
83	54392	61	2	1.54	57	24.0344	0	2	1	3.4	7.2	3.2	15.6	1.9	0.15	0.32	1	4	0	0
84	125261	55	2	1.58	67	26.8386	0	1	2	4.5	8.2	3.4	12.8	2.3	0.12	0.29	6	4	0	0
85	125261	55	2	1.58	67	26.8386	0	2	3	5.3	7.4	5.3	15.1	4	0.15	0.21	12	8	1	1
86	223436	57	1	1.67	92	32.9879	0	2	1	3	9.9	3	19.5	1.7	0.16	0.13	3	4	1	0
87	153987	73	2	1.62	57	21.7193	0	1	1	3	7.6	3	25.4	1.9	0.15	0.18	1	4	1	0
88	223484	77	1	1.67	71	25.4581	0	1	2	5	3.4	3.4	14.6	2.1	0.13	0.1	9	3	0	0
89	223484	77	1	1.67	71	25.4581	0	2	1	3.6	8.7	2.9	22.4	1.7	0.13	0.11	2	1	0	0
90	222903	63	2	1.6	55	21.4844	0	2	1	3.3	11.1	2.6	33.9	1.7	0.11	0.27	3	3	0	0
91	176132	54	1	1.72	83	28.0557	0	2	2	4.1	4	3.1	31.8	1.8	0.16	0.15	8	3	1	0
92	86755	59	2	1.55	68	28.3039	0	1	1	3	5.5	2.9	12.6	1.8	0.09	0.17	2	5	0	0
93	223626	70	2	1.4	59	30.102	0	1	3	NR	NR	4.9	11.4	3.5	0.17	0.14	36	4	0	0
94	223735	33	2	1.55	68	28.3039	0	1	3	5	8.1	3.6	9.2	2.3	0.17	0.42	24	5	1	0
95	223735	33	2	1.55	68	28.3039	0	2	3	4.6	7.9	3.6	26.4	2.4	0.14	0.32	24	5	1	0
96	223766	82	1	1.7	75	25.9516	0	1	2	4.1	8.9	NR	NR	NR	0.14	0.22	12	6	1	0
97	223199	55	2	1.48	58	26.4792	0	1	3	4.1	7	3.9	10	2.5	0.18	0.22	12	5	1	0
98	223199	55	2	1.48	58	26.4792	0	2	3	6.8	2.9	NR	NR	NR	0.32	0.16	12	7	1	1
99	229650	69	1	1.62	61	23.2434	0	1	2	4.8	9	3.1	19.8	2.1	0.17	0.15	9	3	0	0
100	229650	69	1	1.62	61	23.2434	0	2	2	4.1	7	3	23.9	1.7	0.15	0.15	9	3	0	0
101	95812	73	1	1.57	77	31.2386	1	1	2	5	7.7	3.8	13.2	2.4	0.21	0.12	14	5	0	0
102	95812	73	1	1.57	77	31.2386	1	2	2	4.5	6.7	3.6	21.1	2.4	0.15	0.13	14	4	0	0
103	70577	77	1	1.69	68	23.8087	1	2	3	4.5	9.5	4	10.6	2.3	0.21	0.15	17	7	1	1
104	223723	22	2	1.6	75	29.2969	0	1	1	3.4	9.6	2.8	41.3	1.7	0.13	0.15	2	2	0	0
105	223962	45	2	1.53	65	27.7671	0	1	2	4.3	8.6	3.4	17.8	2.3	0.1	0.08	3	3	0	0
106	219277	66	2	1.62	64	24.3865	0	1	1	3.4	8.5	2.8	29	1.7	0.13	0.15	3	2	0	0
107	223700	75	2	1.6	68	26.5625	0	1	2	4.5	7.4	3.5	10.6	2.2	0.11	0.42	11	5	0	0
108	223700	75	2	1.6	68	26.5625	0	2	3	5.7	5.9	4.4	10.5	3	0.25	0.49	11	8	1	1
109	223925	66	1	1.7	82	28.3737	0	1	3	4.5	7.2	3.6	13.1	2.3	0.27	0.34	12	6	1	1
110	61217	72	1	1.59	51	20.1733	0	1	2	4.7	6.6	3.6	42.2	1.9	0.15	0.13	3	4	1	0
111	105268	75	1	1.64	66	24.539	0	1	3	5.1	7.9	4.5	9.9	2.9	0.17	0.23	36	7	1	1
112	135325	58	2	1.55	59	24.5578	1	2	1	3.4	8.8	3	20.1	1.7	0.19	0.22	1	5	1	0
113	18775	67	2	1.51	58	25.4375	0	2	2	4.3	6.1	3.3	18.8	2.3	0.21	0.27	1	7	1	0
114	61954	63	1	1.72	72	24.3375	0	1	1	3.7	11.4	3.4	8.6	2.2	0.23	0.15	7	3	0	0
115	223801	59	2	1.62	54	20.5761	0	1	1	3.8	6.1	3.3	18.5	2.1	0.13	0.15	3	4	0	0
116	126388	58	2	1.49	50	22.5215	0	2	2	4.1	4.4	3.1	18.5	1.8	0.14	0.22	1	4	0	0
117	164833	58	1	1.64	63	23.4236	0	1	3	4	10.8	NR	NR	NR	0.25	0.26	6	8	1	1
118	164833	58	1	1.64	63	23.4236	0	2	1	3	6.2	2.8	17.6	1.7	0.14	0.09	6	2	0	0
119	223946	66	1	1.67	75	26.8923	1	1	1	3.8	7.2	4.2	11.4	2.7	0.11	0.13	3	4	0	0
120	223946	66	1	1.67	75	26.8923	1	2	1	3.8	7.5	4	11.9	2.6	0.11	0.15	3	4	0	0
121	73357	58	2	1.58	58	23.2335	0	1	1	3.8	9	3	35.6	1.9	0.12	0.18	3	2	0	0
122	73357	58	2	1.58	58	23.2335	0	2	1	4	10.6	3.5	31.3	2.2	0.12	0.26	6	3	0	0
123	149430	70	2	1.5	55	24.4444	0	1	1	3.4	6.5	2.9	20.9	1.8	0.13	0.16	1	5	1	0
124	212482	63	1	1.72	58	19.6052	0	1	1	3.2	9.1	2.9	12.9	1.7	0.14	0.12	2	5	1	0
125	212482	63	1	1.72	58	19.6052	0	2	1	3.5	7.8	3	16.3	1.7	0.14	0.13	2	5	0	0
126	224352	57	1	1.77	70	22.3435	0	2	1	3.5	11.5	3.1	31.5	1.7	0.12	0.18	3	2	0	0
127	1467	70	2	1.58	58	23.2335	0	1	3	3.2	20.6	2.2	4.2	5.6	0.21	0.28	1	7	1	1
128	224232	66	1	1.64	70	26.0262	1	1	1	3.4	6.2	3	13.4	1.8	0.11	0.15	1	4	1	0
129	108467	77	1	1.63	78	29.3575	0	2	2	4	5.2	3	10.3	1.8	0.14	0.24	2	5	0	0
130	223814	76	2	1.55	62	25.8065	0	1	3	8.8	1.8	5.6	5.3	4.3	0.19	0.22	12	7	1	1
131	223814	76	2	1.55	62	25.8065	0	2	3	6.1	2.2	4.5	8.2	2.7	0.14	0.44	12	6	1	1
132	10005	48	1	1.74	102	33.6901	0	1	1	3.4	7.7	2.8	26.5	1.7	0.14	0.2	1	2	0	0
133	11043	63	2	1.57	65	26.3702	0	1	2	4.1	6.5	3.3	20.6	1.9	0.13	0.18	7	3	1	0
134	11043	63	2	1.57	65	26.3702	0	2	2	4.1	7.9	3.5	13.8	1.8	0.14	0.24	7	4	0	0
135	224551	56	2	1.54	78	32.8892	0	2	3	6.2	8.3	NR	NR	NR	0.24	0.2	24	5	0	0
136	224686	56	1	1.75	54	17.6327	0	1	1	3.7	12.8	3	24.6	1.8	0.1	0.13	3	2	0	0
137	224686	56	1	1.75	54	17.6327	0	2	1	3.8	5.9	3	14.8	1.7	0.09	0.11	3	3	0	0
138	224562	46	1	1.7	74	25.6055	0	1	1	3.6	13.7	2.8	21.9	1.7	0.18	0.11	1	5	1	0
139	206725	68	2	1.58	50	20.0288	0	1	1	3.4	6.9	3.2	20.5	1.9	0.13	0.18	1	3	0	0
140	148004	48	1	1.64	64	23.7954	0	2	1	4	10.8	3.3	30.6	2.2	0.12	0.17	1	4	0	0
141	85704	74	2	1.52	68	29.4321	0	1	1	3.8	7.5	3	20.6	1.8	0.14	0.33	1	3	0	0
142	85704	74	2	1.52	68	29.4321	0	2	1	3.8	5.8	3	18.3	1.9	0.15	0.35	1	3	0	0
143	223834	55	2	1.61	57	21.9899	1	1	1	3.8	8.7	3.4	13.3	2	0.15	0.31	3	3	0	0
144	223834	55	2	1.61	57	21.9899	1	2	2	4.2	6.2	3.6	9.3	2.2	0.19	0.35	3	5	0	0
145	167556	68	1	1.6	60	23.4375	0	1	1	3.5	11.6	2.9	35.8	1.7	0.09	0.17	1	3	0	0
146	134854	74	2	1.54	69	29.0943	0	1	1	3	9.6	2.9	31	1.7	0.12	0.3	1	2	0	0
147	225005	57	1	1.72	72	24.3375	0	1	2	4.1	9.3	3.6	9.9	2	0.2	0.18	12	6	1	0
148	225005	57	1	1.72	72	24.3375	0	2	2	4.5	8.2	4.2	10.2	2.4	0.22	0.2	12	7	1	0
149	225028	65	1	1.8	80	24.6914	0	1	2	5.5	8.6	4.2	6.6	2.5	0.15	0.29	4	6	0	0
150	225063	51	1	1.87	70	20.0177	0	1	1	3	6.8	2.8	25.3	1.7	0.11	0.13	3	2	0	0
151	225063	51	1	1.87	70	20.0177	0	2	2	3.5	4.6	2.8	26.6	1.8	0.11	0.16	6	5	1	0
152	178098	48	1	1.73	69	23.0546	0	1	1	3.8	13	3	30.3	1.7	0.16	0.17	6	5	1	0
153	178098	48	1	1.73	69	23.0546	0	2	2	4.2	10.2	3	25.5	1.7	0.17	0.19	6	5	0	0
154	224791	81	2	1.58	70	28.0404	0	1	3	4.1	9.8	3.9	14.5	2.5	0.16	0.21	12	5	1	0
155	224791	81	2	1.58	70	28.0404	0	2	3	4.7	9.7	4.9	8.1	3.2	0.16	0.28	12	5	0	0
156	34803	56	2	1.62	68	25.9107	1	2	3	4.8	7.3	3.8	12.6	2.2	0.16	0.15	18	5	0	1
157	225590	52	2	1.6	55	21.4844	0	2	3	8.8	0.9	NR	NR	NR	0.18	0.28	14	7	1	1
158	225454	62	2	1.51	53	23.2446	0	2	3	4.2	5.9	3.6	13.5	2.4	0.19	0.16	8	9	1	1
159	145419	54	1	1.72	68	22.9854	0	1	3	4.8	6.2	4.1	3.3	2.2	0.2	0.35	9	6	1	1
160	226025	41	1	1.7	65	22.4913	0	1	1	3.8	7.8	2.8	40.7	1.7	0.12	0.2	2	3	0	0
161	5735	72	2	1.52	59	25.5367	0	1	3	5	5.8	3.6	13.2	2.3	0.18	0.31	7	8	1	1
162	147894	44	2	1.62	56	21.3382	0	1	1	3.9	7	3.6	19.5	2.2	0.13	0.26	4	5	0	0
163	39835	49	2	1.55	60	24.974	0	1	2	4.2	13.6	3.2	37	2.1	0.15	0.33	24	5	1	0
164	148438	67	2	1.48	47	21.4573	0	2	3	4	6.6	3.3	13.1	2.1	0.13	0.25	12	5	1	0
165	205727	61	1	1.72	80	27.0416	0	1	3	7.3	6.2	NR	NR	NR	0.17	3	6	5	1	0
166	230067	53	2	1.58	58	23.2335	0	2	1	3.6	6.3	2.9	28.1	2	0.128	0.27	36	3	0	0
167	109706	56	2	1.56	52	21.3675	0	2	1	3.9	11.1	3.2	27.4	1.9	0.11	0.38	3	4	0	0
168	200908	66	2	1.54	52	21.9261	0	2	1	3.8	7.7	3.2	25.2	2.2	0.15	0.29	1	2	0	0
169	25528	57	2	1.62	75	28.578	0	1	3	4.8	8.2	3.9	18.3	2.5	0.14	0.38	14	5	1	1
170	220497	86	2	1.52	53	22.9398	0	2	1	3.5	6.5	2.8	26.6	1.7	0.15	0.18	2	3	0	0
171	640	67	1	1.7	59	20.4152	0	1	3	4.2	6	3.6	17.9	2.1	0.13	0.15	12	2	1	0
172	192817	56	1	1.68	66	23.3844	1	2	3	6.7	5	4.5	5.4	3.1	0.17	0.46	15	5	1	1
173	220361	62	1	1.66	81	29.3947	0	2	1	3.7	6.3	2.9	22.5	1.7	0.18	0.11	1	2	1	0
174	220689	64	2	1.57	75	30.4272	0	2	3	4.6	5.6	3.9	19.6	2.3	0.13	0.3	6	4	1	0
175	66705	54	2	1.6	65	25.3906	0	2	2	4.5	5.8	3.9	7.9	2.5	0.14	0.26	36	5	1	0
176	220788	65	1	1.65	75	27.5482	1	1	3	5	6.8	4.8	8.8	3.1	0.22	0.26	1	5	1	0
177	181517	61	2	1.53	54	23.0681	1	1	3	4.6	7.5	NR	NR	NR	0.33	0.38	12	6	1	1
178	146481	59	1	1.72	88	29.7458	0	2	3	8	2.1	NR	NR	NR	0.19	0.36	24	5	1	1
179	221133	57	2	1.58	61	24.4352	0	2	3	5.9	2.4	3.9	6	2.8	0.235	0.23	40	5	1	1
180	68660	54	2	1.64	51	18.9619	0	1	3	5.1	10.2	4	15	3.1	0.14	0.2	1	7	1	1
181	14106	58	2	1.55	63	26.2227	0	1	1	3.6	5.6	2.8	23.9	1.8	0.16	0.25	1	3	0	0
182	30838	81	2	1.56	56	23.0112	1	1	3	NR	NR	NR	NR	NR	0.15	0.38	15	8	1	1
183	217527	58	2	1.58	49	19.6283	1	1	1	3.3	5.1	3.2	25.3	1.9	0.21	0.17	1	5	0	0
184	222315	41	1	1.83	86	25.6801	0	2	2	4.8	9.6	3.9	24.4	2.7	0.18	0.17	4	7	0	0
185	123867	59	2	1.5	51	22.6667	0	1	3	4	8.4	3.7	15.9	2.3	0.14	0.3	5	5	0	0
186	100889	53	2	1.58	61	24.4352	0	1	1	3	14.2	2.8	35.5	1.6	0.11	0.2	2	3	0	0
187	116226	55	2	1.47	48	22.213	0	2	3	4.8	9.4	4.8	20.1	3.3	0.12	0.35	9	6	0	0
188	40916	68	2	1.56	58	23.833	0	1	1	3.4	8.1	3	21.5	1.8	0.15	0.272	1	3	0	0
189	179455	78	2	1.5	60	26.6667	0	1	3	4.4	6	3.3	28.9	2.1	0.2	0.314	15	6	1	1
190	178455	78	2	1.58	63	25.2363	0	2	2	4.5	5.2	3.3	24.8	2	0.23	4	7	6	1	1
191	126167	65	1	1.66	75	27.2173	1	1	3	3.8	7.1	3.3	12.8	2	0.2	0.489	24	6	1	1
192	126167	65	1	1.66	75	27.2173	1	2	3	4.2	7.8	3.6	13.9	2.4	0.14	0.261	24	6	1	1
193	28664	44	2	1.54	65	27.4077	0	1	3	4	7.3	3.7	11.9	2.4	0.17	2.28	8	4	1	1
194	30384	46	2	1.65	55	20.202	0	2	2	4.3	7.4	3.4	27.1	2.3	0.13	0.15	1	3	0	0
195	223641	66	2	1.6	68	26.5625	0	1	1	3.7	5.4	2.9	11.3	1.8	0.12	0.24	1	4	1	0
196	84199	63	2	1.51	64	28.0689	0	1	3	8	3	6.7	4.4	4.2	0.16	0.44	4	5	0	0
197	84199	63	2	1.51	64	28.0689	0	2	3	7.3	2.2	5.3	5.2	3.8	0.15	0.31	4	5	1	0
198	100020	59	1	1.64	68	25.2826	0	1	1	3.1	6.5	2.8	18.3	1.7	0.18	0.19	2	3	0	0
199	100020	59	1	1.64	68	25.2826	0	2	1	3.2	6	2.7	28.7	1.7	0.17	0.26	2	3	0	0
200	143888	40	2	1.6	58	22.6562	0	1	3	5.3	6.7	4.2	11.4	3	0.16	0.27	24	6	1	0
201	57895	63	1	1.65	65	23.8751	0	2	3	9.7	0.9	5.7	5.9	4.2	0.25	0.33	24	8	1	1
202	206349	53	1	1.72	75	25.3515	0	1	1	3.1	10.8	2.8	17.3	1.7	0.15	0.48	12	2	0	0
203	3803	62	2	1.44	41	19.7724	0	2	3	5.4	1.9	4.2	9.6	3	0.17	0.28	1	5	1	0
204	224459	44	1	1.7	88	30.4498	1	1	3	4.3	12.8	4.1	24.6	2.8	0.18	0.52	14	8	1	1
205	224459	44	1	1.7	88	30.4498	1	2	3	4.8	9.4	4.4	16.4	3.1	0.17	0.51	14	8	1	1
206	87378	59	2	1.51	48	21.0517	0	1	3	5.5	3.6	4.3	9.2	2.9	0.21	0.38	2	5	1	1
207	225450	76	1	1.64	70	26.0262	1	1	3	4.7	7.6	3.8	12.8	2.4	0.17	0.26	1	3	0	0
208	225450	76	1	1.64	70	26.0262	1	2	3	6.3	4.3	4.8	4.4	3.4	0.15	0.22	1	3	0	0
209	175360	56	2	1.57	72	29.2101	0	1	3	4.2	5.6	3.3	40.8	2.2	0.14	0.23	9	7	1	1
210	175360	56	2	1.57	72	29.2101	0	2	1	4	5.7	3	38.9	1.9	0.12	0.22	9	4	0	0
211	195882	44	2	1.58	65	26.0375	0	2	1	3.7	8.2	2.7	44.9	1.7	0.11	0.39	1	5	1	0
212	214140	36	2	1.6	88	34.375	0	1	3	5.7	6.9	4.7	13.3	3.7	0.17	0.35	8	5	1	0
213	214140	36	2	1.6	88	34.375	0	2	3	5.2	10.6	4.6	17	3.3	0.13	0.27	8	5	0	0
214	205422	57	1	1.67	78	27.968	1	2	3	8.1	5.7	NR	NR	NR	0.13	0.47	24	7	0	0
215	227836	40	2	1.61	60	23.1473	0	1	3	4.5	8.1	4.5	6.9	3	0.2	0.31	12	6	1	1
216	227938	50	2	1.6	81	31.6406	0	1	3	5.6	10.8	4.7	12.8	3.4	0.2	0.41	15	8	1	1
217	92485	56	2	1.5	60	26.6667	0	1	3	6.8	1.6	4.8	5.9	3.1	0.19	0.31	14	5	1	1
218	20794	66	2	1.57	53	21.5019	0	2	3	4.8	7.5	4.7	21.3	3.4	0.21	0.3	24	5	1	1
219	227602	46	2	1.63	75	28.2284	0	2	1	3.3	9.4	2.8	22.1	1.9	0.14	0.25	3	5	1	0
220	226358	69	2	1.54	62	26.1427	1	1	2	4.8	3.6	3.9	14.3	2.7	0.17	0.3	3	6	0	0
221	53387	55	2	1.58	78	31.245	0	1	3	5.7	4.4	5.3	11.6	3.8	0.15	0.26	24	7	1	1
222	53387	55	2	1.58	78	31.245	0	2	3	4.4	4.4	3.7	17.6	2.7	0.1	0.21	24	6	1	1
223	186490	55	2	1.58	48	19.2277	1	1	2	4.1	4.7	3.2	17.7	1.9	0.11	0.27	12	4	0	0
224	186490	55	2	1.58	48	19.2277	1	2	2	3.7	4.8	2.8	31.8	1.7	0.11	0.26	3	1	1	0
225	37225	59	2	1.63	65	24.4646	0	1	1	4	6.1	3	21.5	2	0.13	0.27	2	3	0	0
226	37225	59	2	1.63	65	24.4646	0	2	1	3.8	6.4	3	27.8	2	0.15	0.23	24	4	1	0
227	168015	65	2	1.51	66	28.9461	0	1	1	4	9.4	3.4	23.6	2.4	0.2	0.36	1	3	1	0
228	188529	50	1	1.81	95	28.9979	0	2	3	7.2	7.2	NR	NR	NR	0.22	0.4	12	5	0	1
229	216810	62	2	1.49	57	25.6745	0	1	3	9.8	0.7	NR	NR	NR	0.29	0.63	12	5	1	1
230	180581	78	2	1.5	54	24	0	1	3	NR	NR	NR	NR	NR	0.23	0.39	14	7	1	1
231	100598	59	2	1.52	60	25.9695	0	1	1	3.3	7.1	3	22.7	1.8	0.12	0.27	3	5	0	0
232	100598	59	2	1.52	60	25.9695	0	2	1	3.5	6	2.9	29.8	1.9	0.13	0.25	12	5	0	0
233	96953	55	2	1.6	61	23.8281	0	2	3	5.3	5.3	4.4	8.1	3.1	0.26	0.23	7	6	1	1
234	119047	48	1	1.73	115	38.4243	1	2	3	7.8	2.4	NR	NR	NR	0.18	0.36	16	7	1	1
235	116009	52	2	1.58	76	30.4438	0	2	3	4.5	7.4	4.5	9	3.1	0.14	0.38	8	6	0	0
236	193152	60	2	1.65	68	24.977	0	2	3	4	6.3	2.5	33.6	1.7	0.15	0.21	12	2	0	0
237	157628	48	2	1.45	52	24.7325	0	1	3	NR	NR	3.5	5.5	2.3	0.15	0.37	12	7	1	1
238	197566	53	2	1.57	54	21.9076	0	2	1	3.4	6.5	2.6	22.2	1.7	0.11	0.27	4	2	0	0
239	207535	54	2	1.56	55	22.6003	0	2	3	5.8	8.1	4.9	6.5	3.8	0.11	0.2	24	6	1	0
240	6839	67	2	1.58	54	21.6311	1	2	3	10.5	1.3	NR	NR	NR	0.26	0.39	24	6	1	1
241	205109	54	2	1.59	60	23.7332	0	1	1	3.2	7.2	3	23.2	1.9	0.14	0.25	18	3	0	0
242	205109	54	2	1.59	60	23.7332	0	2	1	3	6.3	3.2	18.6	2.2	0.12	0.28	18	3	1	0
243	166569	61	2	1.5	60	26.6667	0	1	1	3.8	7	3.4	33.6	2.1	0.14	0.37	8	3	0	0
244	166569	61	2	1.5	60	26.6667	0	2	1	3.6	10.3	3	30.8	1.9	0.13	0.32	8	3	1	0
245	176929	56	2	1.5	49	21.7778	0	1	3	3.9	6.2	NR	NR	NR	0.21	0.34	12	7	1	1
246	176929	56	2	1.5	49	21.7778	0	2	3	3.8	6.8	4.2	9.7	2.9	0.19	0.41	6	4	0	0
247	203660	56	2	1.53	67	28.6215	0	1	1	3.8	7.5	3.3	33.7	2	0.22	0.38	12	4	0	0
248	79511	79	2	1.62	73	27.8159	0	2	2	4.4	6	4.5	8.1	2.9	0.11	0.32	1	6	0	0
249	130916	57	2	1.6	68	26.5625	0	1	2	4.2	4.6	3.9	16.8	2.3	0.18	0.32	3	4	1	0
250	130916	57	2	1.6	68	26.5625	0	2	1	3.8	7	3.8	17.2	2.3	0.16	0.42	3	3	0	0
251	203007	67	2	1.64	62	23.0518	1	1	1	3.4	7	3.1	22.8	1.8	0.17	0.34	1	2	0	0
252	187506	56	2	1.62	68	25.9107	1	1	3	6.1	7.6	3.9	38.4	2.6	0.23	0.44	12	6	1	1
253	187506	56	2	1.62	68	25.9107	1	2	3	4.8	6.9	5.1	12.4	3.7	0.2	0.39	12	6	1	1
254	44893	47	1	1.72	82	27.7177	0	2	3	8.4	2.4	NR	NR	NR	0.22	0.29	12	5	1	1
255	86769	77	1	1.65	64	23.5078	0	1	2	5	8.1	4.1	21.6	2.1	0.14	0.43	1	4	0	0
256	59105	62	2	1.57	66	26.7759	0	1	1	3.5	5.1	3.1	56.7	1.8	0.11	0.25	8	4	1	0
257	59105	62	2	1.57	66	26.7759	0	2	1	3.8	6.1	3.2	92.3	2.3	0.14	0.27	1	4	1	0
258	84576	70	2	1.48	57	26.0226	0	1	2	4.1	10.8	3.8	27.9	2.1	0.14	0.44	4	4	1	0
259	84576	70	2	1.48	57	26.0226	0	2	2	4.1	7.4	3.7	37.9	2.4	0.12	0.38	4	4	0	0
260	197754	56	2	1.52	52	22.5069	1	1	3	5.5	5.3	4.5	12.8	3.4	0.16	0.25	1	5	1	0
261	197754	56	2	1.52	52	22.5069	1	2	3	6.6	5.2	5.1	10.1	3.7	0.16	0.27	1	5	1	0
262	41622	40	1	1.73	82	27.3982	0	1	3	4.6	10.8	3.9	26.3	2.4	0.2	0.26	3	5	1	0
263	41622	40	1	1.73	82	27.3982	0	2	3	4.5	10.1	3.6	21.6	2.3	0.18	0.21	3	5	1	0
264	115195	65	1	1.75	95	31.0204	0	1	3	5	7.3	4.4	17.9	2.9	0.17	0.23	5	4	0	0
265	196628	62	1	1.55	69	28.7201	0	2	1	3.8	9.3	2.9	38.9	1.8	0.13	0.22	4	2	0	0
266	5735	72	2	1.52	59	25.5367	0	1	2	4.9	4.8	3.6	12.7	2.2	0.14	0.28	3	3	0	0
267	152654	47	2	1.58	59	23.634	0	1	3	5.5	8	4.8	13.9	3.5	0.18	0.18	12	4	1	0
268	152654	47	2	1.58	59	23.634	0	2	3	5.4	9.8	4.8	26.8	3.3	0.15	0.29	12	6	1	1
269	194460	55	2	1.52	56	24.2382	1	1	3	4.9	7.3	4.8	16.3	3.5	0.19	0.19	9	5	1	0
270	194460	55	2	1.52	56	24.2382	1	2	3	5.8	7.7	5	21.8	3.4	0.19	0.29	9	4	1	0
271	81860	45	2	1.63	56	21.0772	1	1	3	4.2	7.9	3.8	13.7	2.7	0.14	0.17	23	7	1	1
272	81860	45	2	1.63	56	21.0772	1	2	1	3.4	9.4	3.1	17.4	1.9	0.14	0.15	2	4	1	0
273	187771	51	2	1.48	49	22.3703	1	1	1	3.8	7.6	3	64.1	1.7	0.14	0.19	1	3	0	0
274	104378	49	2	1.53	53	22.6409	0	1	3	4	6.2	3.6	27.5	2.3	0.21	0.32	2	7	0	0
275	104378	49	2	1.53	53	22.6409	0	2	1	3.4	6.2	2.6	18.9	1.7	0.12	0.23	2	4	1	0
276	189990	50	2	1.54	50	21.0828	0	2	3	7.9	1.2	NR	NR	NR	0.37	0.24	12	6	1	1
277	10058	65	1	1.68	80	28.3447	0	1	1	3.8	5.1	2.9	11.7	1.7	0.13	0.17	12	3	1	0
278	158838	56	2	1.7	72	24.9135	0	1	1	3	6.6	2.5	43.7	1.7	0.11	0.23	1	2	0	0
279	76396	70	2	1.56	60	24.6548	0	2	2	4.1	6.1	3.5	18.7	2.2	0.14	0.23	1	5	0	0
280	54723	83	2	1.64	65	24.1672	0	2	3	NR	NR	NR	NR	NR	0.23	0.35	14	5	1	1
281	59898	52	2	1.5	56	24.8889	1	2	3	4.7	4.6	4.8	6.9	3.6	0.15	0.25	24	7	1	1
282	182480	59	2	1.53	66	28.1943	0	1	3	7	4.5	4.4	12.9	2.9	0.23	0.22	36	7	1	1
283	182250	44	2	1.58	65	26.0375	0	1	3	4.5	6.8	3.3	33.5	2.2	0.19	0.31	9	8	1	1
284	182250	44	2	1.58	65	26.0375	0	2	1	3.9	9.6	3	42.2	1.8	0.14	0.31	9	2	0	0
285	10058	64	1	1.68	80	28.3447	0	2	2	4.1	2.8	2.9	15.3	1.8	0.13	0.15	12	5	0	0
286	182182	57	2	1.56	61	25.0657	0	1	2	4.9	8.5	3.9	21.8	2.6	0.13	0.26	5	5	1	0
287	182182	57	2	1.56	61	25.0657	0	2	3	5.9	12.6	4.5	14.3	3	0.13	0.28	5	7	1	1
288	133762	44	1	1.7	87	30.1038	0	2	3	7.3	4.8	NR	NR	NR	0.19	0.34	24	4	1	0
289	181479	47	2	1.54	70	29.5159	0	1	3	4.2	6.4	4.2	12.2	2.9	0.17	0.16	3	8	1	1
290	181479	47	2	1.54	70	29.5159	0	2	2	4.1	8.1	3.6	27.5	2.2	0.13	0.11	3	4	1	0
291	69432	71	2	1.59	60	23.7332	0	2	1	3.9	6.4	3.4	22.7	1.9	0.12	0.19	1	2	0	0
292	81358	54	2	1.5	45	20	0	1	3	4.1	8.2	4.1	33.7	2.7	0.18	0.2	12	7	1	1
293	81358	54	2	1.5	45	20	0	2	1	3.8	5.7	3.4	398	2.1	0.11	0.17	3	3	0	0
294	107839	55	2	1.55	70	29.1363	0	1	2	4.1	7.4	3.3	48.4	2.2	0.15	0.34	7	8	1	1
295	153729	56	2	1.64	68	25.2826	1	1	3	4.8	3	3.8	8.2	2.4	0.15	0.31	8	5	1	0
296	153729	56	2	1.64	68	25.2826	1	2	3	5.4	2.7	3.9	10.2	2.6	0.18	0.28	8	5	1	0
297	136213	71	1	1.65	61	22.4059	0	1	1	3.4	8	3	23.3	1.8	0.12	0.12	4	3	0	0
298	136213	71	1	1.65	61	22.4059	0	2	1	3.5	8.5	3.4	25.3	1.8	0.12	0.29	4	4	1	0
299	141099	54	2	1.59	60	23.7332	1	1	1	3.4	5.4	2.9	23.9	1.7	0.11	0.11	1	5	1	0
300	141099	54	2	1.59	60	23.7332	1	2	1	3.1	8.6	2.9	25.4	1.7	0.13	0.11	1	5	1	0
301	162434	57	2	1.63	55	20.7008	0	1	3	4	7.9	3.2	30.4	1.9	0.19	0.14	5	8	1	1
302	162434	57	2	1.63	55	20.7008	0	2	1	3	5.8	3	35.2	1.7	0.11	0.17	4	4	0	0
303	19497	43	1	1.61	86	33.1777	0	1	3	5.9	6.6	NR	NR	NR	0.23	0.22	24	5	1	1
304	18574	52	2	1.55	52	21.6441	0	2	3	4.1	9.1	3.5	35.2	2.2	0.16	0.23	18	7	1	1
305	168536	60	1	1.68	67	23.7387	0	2	2	7	8.7	5.3	7.8	3.8	0.17	0.3	9	4	1	0
306	177684	66	2	1.55	63	26.2227	0	1	1	3.2	6.1	3.1	15.5	2	0.16	0.2	12	3	1	0
307	177684	66	2	1.55	63	26.2227	0	2	1	3.3	10.9	3.1	24.8	1.8	0.1	0.3	12	3	0	0
308	124781	55	2	1.58	70	28.0404	0	1	3	5.9	6.2	4.8	15.3	3.5	0.19	0.31	12	8	1	1
309	124781	55	2	1.58	70	28.0404	0	2	1	3.1	9.9	3.1	38.5	1.7	0.15	0.1	12	5	0	0
310	115314	57	2	1.56	58	23.833	0	1	1	3.4	10.9	2.9	28.1	1.8	0.1	0.18	1	4	0	0
311	115314	57	2	1.56	58	23.833	0	2	1	3.4	7.4	3.2	28	1.9	0.1	0.15	1	4	0	0
312	102460	43	2	1.6	63	24.6094	0	1	3	4.3	11.4	3.3	24.9	2.1	0.2	0.15	1	5	1	1
313	157066	43	2	1.69	79	27.6601	0	1	3	4.2	11	3.8	22.7	2.5	0.24	0.41	8	5	1	0
314	157066	43	2	1.69	79	27.6601	0	2	2	5.7	11.4	4.8	15.5	3.1	0.15	0.33	9	5	0	0
315	175360	56	2	1.58	72	28.8415	0	1	3	4.2	5.6	3.3	38.9	2.2	0.17	0.16	4	7	1	1
316	175360	56	2	1.58	72	28.8415	0	2	2	4.1	5.7	3	39.8	1.9	0.15	0.1	3	5	0	0
317	40987	58	2	1.55	63	26.2227	1	1	3	11.6	0.6	NR	NR	NR	0.24	0.24	24	5	1	1
318	40987	58	2	1.55	63	26.2227	1	2	3	NR	NR	NR	NR	NR	0.27	0.26	24	6	1	1
319	42520	63	1	1.69	83	29.0606	0	1	3	7.1	7.9	NR	NR	NR	0.19	0.18	18	5	1	1
320	110248	67	2	1.49	51	22.9719	0	2	2	4.1	6	3.6	24.6	2.3	0.15	0.27	14	4	0	0
321	174524	68	2	1.55	77	32.0499	1	2	3	4.4	7.4	3.9	24	2.6	0.16	0.35	8	5	0	0
322	168663	52	2	1.5	52	23.1111	0	1	2	4.3	5.8	3.1	27.7	2.1	0.18	0.31	4	3	1	0
323	168663	52	2	1.5	52	23.1111	0	2	2	4.6	6.6	3.2	28.5	2.1	0.14	0.25	4	3	0	0
324	233070	51	2	1.58	65	26.0375	0	1	2	4.4	5.9	3.7	19	2.4	0.14	0.25	4	5	0	0
325	233070	51	2	1.58	65	26.0375	0	2	2	4.6	7.9	3.6	19.8	2.3	0.13	0.21	4	5	0	0
326	4708	51	2	1.58	53	21.2306	0	2	1	3	8.2	2.6	44.2	1.7	0.11	0.13	1	2	0	0
327	156864	58	2	1.55	55	22.8928	0	1	1	3.4	6.7	2.7	14.5	1.7	0.12	0.1	3	2	0	0
328	156846	58	2	1.55	55	22.8928	0	2	1	3.4	6.7	2.9	17.9	1.7	0.09	0.15	3	2	0	0
329	161431	76	1	1.65	55	20.202	0	1	1	3.3	5.7	3.8	14.2	2.2	0.14	0.14	4	5	0	0
330	161431	76	1	1.65	55	20.202	0	2	1	3.9	5.3	3.5	15.1	2.2	0.12	0.14	4	5	0	0
331	171412	59	2	1.54	50	21.0828	0	1	2	5	4.5	3.8	16.4	2.7	0.2	0.15	1	5	1	0
332	226773	70	1	1.78	70	22.0932	0	2	1	3.4	8.9	3.3	8	1.9	0.12	0.12	1	3	0	0
333	226297	69	1	1.76	74	23.8895	0	1	1	3.3	10.5	2.9	19.4	1.7	0.12	0.23	1	4	1	0
334	171309	57	2	1.63	49	18.4425	0	1	1	3.2	8.5	3	17.9	1.8	0.12	0.24	6	3	0	0
335	171309	57	2	1.63	49	18.4425	0	2	1	3.2	7.5	2.9	15.1	1.8	0.13	0.18	3	3	0	0
336	105235	67	1	1.7	70	24.2215	0	2	2	3.4	4.1	2.7	26.9	1.7	0.11	0.24	3	4	1	0
337	20039	54	2	1.63	62	23.3355	0	1	1	3.8	7	3.4	15.1	1.9	0.12	0.17	12	3	0	0
338	42559	64	2	1.59	60	23.7332	1	1	1	3.2	8.8	3	15.7	1.8	0.13	0.18	1	2	0	0
339	162727	63	1	1.72	64	21.6333	0	1	2	4.4	8.5	3.9	17.7	2.5	0.16	0.12	1	5	0	0
340	14818	73	2	1.52	66	28.5665	0	1	2	8.8	2.2	3.7	19.5	2.4	0.14	0.13	1	4	1	0
341	14818	73	2	1.52	66	28.5665	0	2	2	6	6.7	3.6	10.5	2.6	0.16	0.17	1	4	0	0
342	226774	67	1	1.63	62	23.3355	0	1	1	3	7.5	2.5	8.9	1.7	0.1	0.18	1	3	0	0
343	226774	67	1	1.63	62	23.3355	0	2	1	3.2	7.4	2.6	10.7	1.7	0.12	0.08	1	3	0	0
344	145849	40	2	1.58	83	33.2479	0	1	3	4.5	5.9	3.4	27.5	2.4	0.18	0.17	12	6	1	1
345	102522	65	1	1.65	73	26.8136	0	1	2	4.1	7.7	3.5	12.5	2.4	0.18	0.16	2	6	0	0
346	226998	49	1	1.74	88	29.0659	0	2	1	3	8.5	3.8	22.7	1.8	0.12	0.14	6	8	0	0
347	74297	59	2	1.47	75	34.7078	0	2	3	6.1	9.4	NR	NR	NR	0.19	0.31	24	8	1	0
348	130016	65	2	1.6	56	21.875	1	2	3	4.3	7.8	3.8	7.5	2.4	0.13	0.11	4	3	1	0
349	134019	63	1	1.7	82	28.3737	0	2	2	4.5	5.1	4.2	7.7	2.6	0.13	0.24	6	6	0	0
350	227506	48	1	1.74	76	25.1024	1	2	2	4.2	5	2.9	16.6	1.8	0.14	0.2	10	3	0	0
351	107725	56	1	1.71	78	26.6749	0	1	1	3.4	10.7	2.8	18.8	1.7	0.09	0.15	13	3	0	0
352	107725	56	1	1.71	78	26.6749	0	2	1	3.9	8.7	2.8	12.1	1.8	0.11	0.16	13	3	0	0
353	187745	53	2	1.54	69	29.0943	0	1	3	NR	NR	NR	NR	NR	0.17	0.45	24	6	0	0
354	187745	53	2	1.54	69	29.0943	0	1	3	9.6	7.9	NR	NR	NR	0.16	0.42	24	6	1	0
355	227598	32	2	1.68	95	33.6593	0	1	1	3.4	10.3	3.2	29.2	2.2	0.12	0.18	2	3	0	0
356	119542	49	1	1.76	80	25.8264	0	2	2	4.1	8.8	3.2	23.5	1.8	0.16	0.19	5	5	0	0
357	221444	63	2	1.56	60	24.6548	1	1	3	4.8	7.4	4.3	8.2	3.3	0.21	0.17	36	6	1	1
358	134563	40	1	1.78	62	19.5682	0	2	1	3.6	7.2	3.1	23	1.8	0.18	0.21	2	4	0	0
359	183401	73	2	1.55	50	20.8117	1	2	2	4.2	8.8	3.1	18.4	2.1	0.11	0.3	15	2	0	0
360	227465	73	2	1.5	47	20.8889	0	1	3	NR	NR	NR	NR	NR	0.12	0.2	18	5	1	1
361	227678	51	2	1.53	67	28.6215	0	1	3	7	7.2	4.5	4.6	3.6	0.21	0.36	12	3	1	1
362	183551	53	1	1.68	85	30.1162	0	2	1	3	11.1	2.6	18.9	1.7	0.09	0.11	1	6	0	0
363	227860	64	1	1.68	86	30.4705	0	2	1	3.8	10.8	3.1	20	2	0.16	0.14	1	2	0	0
364	143444	40	1	1.62	83	31.6263	0	1	1	3.4	10.3	3.2	15.5	2	0.14	0.31	1	5	1	0
365	143444	40	1	1.62	83	31.6263	0	2	1	3	9.7	2.8	13.7	1.8	0.12	0.32	1	5	0	0
366	227743	55	1	1.76	60	19.3698	0	2	1	3	8.6	3	24.3	1.7	0.15	0.1	1	5	1	0
367	197705	65	1	1.68	67	23.7387	1	1	3	4	8.4	3.5	5.2	2.3	0.12	0.14	8	5	1	1
368	197705	65	1	1.68	67	23.7387	1	2	3	5	6.6	4	8.4	2.3	0.15	0.36	8	5	1	1
369	227415	32	2	1.62	55	20.9572	0	1	2	4.8	9.2	4.8	6.4	3.6	0.15	0.39	6	6	0	0
370	227791	49	2	1.61	66	25.462	0	1	2	3.4	4.8	3.1	25	1.7	0.13	0.22	3	5	0	0
371	46325	68	2	1.53	59	25.204	0	2	2	3.8	4.4	3.9	19.1	2.2	0.14	0.28	1	2	0	0
372	227910	69	2	1.58	56	22.4323	0	1	1	3.7	6.1	2.8	27.1	1.7	0.16	0.12	12	4	0	0
373	172532	62	1	1.68	72	25.5102	1	1	2	3.4	3.9	3	17.4	1.8	0.18	0.08	4	4	1	0
374	228118	57	2	1.68	67	23.7387	0	1	1	3.8	9.8	3.2	34.3	2	0.16	0.29	0	3	0	0
375	4366	59	2	1.48	41	18.718	1	1	2	4.4	7.6	3.9	11.9	2.6	0.14	0.21	5	3	0	0
376	4366	59	2	1.48	41	18.718	1	2	2	4.5	7	3.8	13.7	2.6	0.18	0.16	5	3	0	0
377	154816	67	2	1.53	47	20.0777	0	1	1	2.9	10.1	3.1	16.7	1.8	0.12	0.07	2	2	0	0
378	59614	57	2	1.53	52	22.2137	0	1	1	3.8	10.8	2.9	23.9	1.7	0.07	0.13	1	1	0	0
379	228296	74	2	1.46	51	23.9257	1	1	3	4.1	6.9	3.9	17.8	2.5	0.12	0.23	3	7	0	1
380	228296	74	2	1.46	51	23.9257	1	2	1	3.8	5.7	3.3	20.2	1.9	0.1	0.09	3	3	0	0
381	228023	61	2	1.6	67	26.1719	0	1	2	4.1	10.1	3.3	19.9	1.8	0.13	0.38	36	6	1	0
382	228023	61	2	1.6	67	26.1719	0	2	3	4.2	9.3	3.8	32.3	2	0.09	0.32	36	6	0	1
383	228395	58	2	1.49	50	22.5215	0	1	1	2.8	14.4	3.3	21	1.7	0.14	0.13	24	5	0	0
384	62552	51	1	1.68	59	20.9042	0	2	2	4.1	4.7	3.2	35.7	1.8	0.12	0.29	36	3	0	0
385	88754	68	2	1.67	70	25.0995	0	1	3	5.1	7.1	4.2	8.3	2.8	0.1	0.41	15	3	0	1
386	88754	68	2	1.67	70	25.0995	0	1	3	5.2	4	4.4	8.8	3	0.13	0.37	15	3	1	1
387	38550	63	2	1.58	70	28.0404	0	1	3	7	1.3	4.7	6	3.3	0.19	0.41	48	10	0	1
388	55798	65	2	1.48	52	23.74	0	1	1	3.6	8.3	2.9	20.2	1.8	0.13	0.12	2	5	0	0
389	204890	51	2	1.64	53	19.7055	0	1	3	4.4	5.8	3.5	29.2	2	0.19	0.18	2	6	1	1
390	162273	56	2	1.59	60	23.7332	0	2	1	2.9	7.5	2.8	36.4	2.7	0.08	0.16	5	3	0	0
391	70434	61	2	1.59	54	21.3599	0	2	3	7.5	6.3	NR	NR	NR	0.22	0.31	60	5	1	1
392	179685	47	2	1.63	65	24.4646	0	2	1	2.7	9	2.7	56.3	1.7	0.16	0.21	1	5	0	0
393	147793	67	2	1.56	57	23.4221	0	2	1	4	6.1	3.3	26.5	1.8	0.11	0.31	1	3	1	0
394	228897	49	2	1.58	65	26.0375	0	1	1	3.8	9.7	3.3	20.2	2	0.17	0.26	1	2	1	0
395	13363	58	1	1.65	64	23.5078	0	2	3	3.4	9.9	3.4	22.6	1.9	0.13	0.26	1	6	0	0
396	229192	65	1	1.69	90	31.5115	0	1	2	5.2	5.2	3.3	13.1	2	0.15	0.11	2	5	0	0
397	229192	65	1	1.69	90	31.5115	0	2	2	4.1	8	3.5	17.8	2.1	0.15	0.25	2	5	0	0
398	130025	60	2	1.62	61	23.2434	0	1	1	3.4	7.1	2.9	35.5	1.9	0.1	0.2	4	4	0	0
399	229313	57	2	1.5	54	24	0	1	3	5.4	5.3	4.5	16.6	3.4	0.1	0.15	4	5	0	0
400	229313	57	2	1.5	54	24	0	2	2	4.4	9.5	4	19	2.6	0.11	0.15	4	5	1	0
401	108142	64	2	1.55	59	24.5578	0	1	1	3.6	10.1	3.1	19.9	1.9	0.13	0.17	1	4	0	0
402	229901	43	2	1.53	50	21.3593	1	1	1	3.8	8.6	3.2	25.9	2.1	0.1	0.21	5	4	0	0
403	229901	43	2	1.53	50	21.3593	1	2	1	3.8	7.7	3.4	31	2	0.1	0.21	5	4	0	0
404	146972	44	2	1.71	60	20.5191	0	1	1	3.4	9.4	2.7	51.1	1.7	0.11	0.11	1	4	0	0
405	43192	62	2	1.6	60	23.4375	0	1	1	3.4	7.6	2.9	29.5	1.8	0.16	0.27	1	3	0	0
406	43192	62	2	1.6	60	23.4375	0	2	1	3.4	5.3	3.2	34.9	2	0.15	0.36	1	3	0	0
407	36386	69	2	1.56	58	23.833	1	1	2	4	7.5	3.5	14.3	2.4	0.15	0.18	2	10	0	0
408	224213	67	2	1.61	50	19.2894	0	1	1	3	7.7	2.8	35	1.7	0.11	0.16	12	5	1	0
409	229964	57	1	1.78	70	22.0932	0	2	1	3.8	5.5	3.1	27.4	1.9	0.1	0.26	2	5	0	0
410	203892	69	1	1.76	82	26.4721	1	2	1	3.8	7.6	2.9	24	1.7	0.1	0.12	1	1	0	0
411	224519	60	2	1.58	72	28.8415	0	2	3	7.1	1.7	NR	NR	NR	0.18	0.32	12	3	1	0
412	193825	49	2	1.65	74	27.1809	0	1	1	3.3	7.4	2.8	28.7	1.7	0.17	0.17	1	5	0	0
413	11510	65	2	1.55	67	27.8876	0	2	1	3.3	6.4	3	17.9	1.9	0.16	0.18	12	4	1	0
414	230680	48	2	1.53	60	25.6312	0	1	1	3.1	5.5	3	26.8	1.8	0.17	0.19	1	1	0	0
415	34833	63	2	1.58	56	22.4323	1	2	1	3.2	7.9	3.1	21.6	2	0.14	0.16	1	3	0	0
416	203233	55	2	1.54	68	28.6726	0	1	3	NR	NR	NR	NR	NR	0.27	0.39	12	5	1	1
417	161931	60	1	1.76	70	22.5981	0	1	1	3.5	5.7	2.8	24.4	1.7	0.14	0.22	1	5	0	0
418	29744	77	2	1.5	60	26.6667	1	1	2	4.6	6.4	4.1	7.2	2.7	0.11	0.13	24	6	0	0
419	194499	43	1	1.68	60	21.2585	0	1	1	3.8	7.5	2.8	22.8	1.9	0.13	0.2	1	3	0	0
420	230664	45	2	1.69	89	31.1614	0	1	3	8	7.4	NR	NR	NR	0.24	0.39	14	5	1	1
421	230664	45	2	1.69	89	31.1614	0	2	3	5.6	8.9	5.4	9.2	3.9	0.21	0.41	14	5	0	0
422	20824	42	1	1.77	76	24.2587	0	2	3	4.8	7.6	3.6	25.4	2.3	0.16	0.24	7	5	0	0
423	42463	68	1	1.64	80	29.7442	0	2	2	4.2	9.1	3.3	21	2	0.13	0.17	24	3	0	0
424	177461	59	2	1.6	57	22.2656	0	1	2	4.4	7	3.4	24.2	2.3	0.21	0.26	4	3	0	0
425	177461	59	2	1.6	57	22.2656	0	2	2	4.1	6.7	3	43	1.7	0.18	0.2	4	3	0	0
426	93165	46	1	1.71	78	26.6749	0	1	3	4.5	10.8	3.4	29.8	1.9	0.14	0.26	3	3	1	0
427	93165	46	1	1.71	78	26.6749	0	2	2	4.1	13.7	3.2	36.5	1.7	0.13	0.11	3	2	1	0
428	227725	40	2	1.58	52	20.83	0	1	1	3.3	7	3	45.3	1.9	0.1	0.16	10	5	0	0
429	227725	40	2	1.58	52	20.83	0	2	1	3.3	9.8	3	60.7	1.7	0.1	0.35	10	5	0	0
430	231175	43	1	1.75	74	24.1633	0	1	1	3.8	10.7	2.8	45.6	1.7	0.14	0.14	2	2	0	0
431	228339	78	2	1.57	60	24.3418	0	1	1	3.8	8.4	3.2	21.4	1.7	0.14	0.21	12	4	0	0
432	138091	63	2	1.58	65	26.0375	0	1	2	4.2	5.4	3.2	22.5	1.8	0.18	0.17	4	4	0	0
433	8795	44	1	1.69	68	23.8087	0	1	1	3.9	6.8	2.9	28.4	1.7	0.15	0.23	3	1	0	0
434	231511	52	2	1.63	53	19.9481	0	1	1	3	10.3	2.9	25.9	2	0.13	0.28	1	6	0	0		diti
435	231511	52	2	1.63	53	19.9481	0	1	1	3.1	9.7	2.9	22.7	1.8	0.13	0.24	1	6	0	0
436	229070	50	2	1.56	66	27.1203	0	1	1	3.9	8.7	3	21	1.8	0.11	0.26	2	2	0	0
437	148810	72	1	1.72	70	23.6614	0	1	2	5.5	10.1	2.9	19.7	1.7	0.15	0.47	7	3	0	0
438	148810	72	1	1.72	70	23.6614	0	2	1	3.8	6.4	3.3	22.7	1.9	0.15	0.18	1	5	0	0
439	197271	76	2	1.52	50	21.6413	0	2	1	3.5	8	3	13.8	2.1	0.09	0.3	15	3	0	0
440	77267	41	1	1.78	93	29.3524	1	2	1	3.4	7.4	2.9	34.6	1.7	0.11	0.35	1	2	0	0
441	230079	37	1	1.73	107	35.7513	0	1	3	4.6	7.8	4.2	8.1	3	0.22	0.3	4	5	1	1
442	230079	37	1	1.73	107	35.7513	0	2	3	6.5	2	NR	NR	NR	0.2	0.39	4	5	1	1
443	5588	71	2	1.56	65	26.7094	0	2	1	3.8	7.7	3.5	21.4	2.3	0.12	0.21	2	3	0	0
444	120466	50	2	1.58	63	25.2363	0	1	2	4.8	5.8	3.8	10.6	2.5	0.12	0.17	1	3	0	0
445	145988	52	1	1.7	80	27.6817	0	1	2	4.8	12.4	4.5	13.5	2.9	0.17	0.24	5	3	1	0
446	215735	57	2	1.62	50	19.052	0	1	1	3.8	8	3.4	24.1	2.2	0.12	0.22	12	1	0	0
447	215735	57	2	1.62	50	19.052	0	2	2	4.1	6.4	3.6	14.3	2.5	0.13	0.25	36	6	0	1
448	216062	56	1	1.69	60	21.0077	0	1	2	4.1	9.8	3.4	19.5	2.1	0.12	0.14	1	5	0	0
449	208774	51	2	1.6	59	23.0469	0	1	2	4.4	9.2	3.1	23.7	2.1	0.12	0.26	7	7	0	0
450	216270	79	2	1.56	60	24.6548	1	1	2	4.6	6.2	3.7	20.4	2.6	0.12	0.19	7	2	0	0		bifid
451	19742	67	1	1.72	60	20.2812	0	1	1	3.4	6.5	3.1	16.4	1.9	0.14	0.31	8	4	0	0
452	108303	73	2	1.54	67	28.251	0	2	2	3.5	3.9	3.4	5.9	2	0.07	0.19	12	4	0	0
453	115031	66	2	1.61	49	18.9036	1	1	2	4.4	2.7	3.2	27.4	2	0.12	0.22	5	3	0	0
454	115031	66	2	1.61	49	18.9036	1	2	2	4	3.4	3.4	19.3	2.1	0.11	0.22	2	3	0	0
455	215836	53	2	1.58	60	24.0346	0	1	1	3.2	8.2	3.2	19.6	2	0.13	0.21	0	5	0	0
456	40143	58	2	1.52	53	22.9398	0	2	1	3.4	8.5	2.8	23.5	1.8	0.11	0.22	1	3	0	0
457	100262	51	2	1.67	64	22.9481	0	1	1	3.8	7.5	3.3	19.6	1.8	0.1	0.24	3	3	0	0
458	100262	51	2	1.67	64	22.9481	0	2	1	3.9	7.2	3.2	24.5	1.7	0.13	0.26	1	5	0	0
459	216554	53	1	1.75	70	22.8571	0	1	1	4	9.3	2.9	25.5	1.7	0.11	0.18	1	3	0	0
460	216554	53	1	1.75	70	22.8571	0	2	2	4.1	10.6	3.4	28.1	2.1	0.12	0.17	7	4	1	0
461	21259	66	2	1.6	57	22.2656	0	1	3	8.4	0.7	NR	NR	NR	0.15	0.4	5	5	1	1
462	21259	66	2	1.6	57	22.2656	0	2	3	9.7	0.4	NR	NR	NR	0.13	0.34	5	5	1	1
463	216248	58	1	1.65	59	21.6713	0	2	1	3.4	7.7	3.2	23.1	1.9	0.1	0.12	2	2	0	0
464	14207	61	1	1.65	70	25.7117	0	1	2	4.8	6.2	3.4	17.8	2.3	0.23	0.25	7	7	1	0
465	82974	59	2	1.57	65	26.3702	0	2	3	5	7.4	4.3	15.4	2.9	0.14	0.24	10	7	1	0
466	180307	60	1	1.7	95	32.872	0	1	3	5.6	7.7	NR	NR	NR	0.21	0.34	15	7	1	1
467	108307	60	1	1.9	95	26.3158	0	2	3	6.3	7.2	NR	NR	NR	0.23	0.32	15	7	1	1
468	152307	77	1	1.63	66	24.841	1	1	1	3.4	6.8	3.2	15	2.1	0.17	0.27	3	2	0	0
469	215592	78	1	1.63	61	22.9591	0	1	1	3.4	10.1	3.2	10.4	1.9	0.15	0.18	1	3	0	0
470	215592	78	1	1.63	61	22.9591	0	2	1	3.6	9.3	2.7	27.1	1.7	0.12	0.17	1	3	0	0
471	4093	71	2	1.58	56	22.4323	0	1	1	3.8	6	3.3	21.7	1.8	0.19	0.34	2	5	1	0
472	4093	71	2	1.58	56	22.4323	0	2	2	4	4.1	3.2	25	1.7	0.21	0.27	2	8	1	0
473	216646	51	2	1.55	49	20.3954	0	1	1	3.6	12.7	3.3	41.8	1.7	0.11	0.1	3	4	1	0
474	86083	74	2	1.55	54	22.4766	0	1	2	4.2	7.7	3.7	11.9	2.5	0.12	0.26	2	7	0	1
475	86083	74	2	1.55	54	22.4766	0	2	2	4.1	7.4	3.7	29.6	2.3	0.2	0.26	2	7	0	1
476	216400	70	1	1.71	65	22.2291	0	2	1	3.7	11.3	3.1	25.4	1.7	0.1	0.12	1	3	0	0
477	216642	63	1	1.68	66	23.3844	0	1	3	4.8	8.2	2.6	5.5	3.2	0.23	0.38	5	4	1	0
478	216642	63	1	1.68	66	23.3844	0	2	1	3.6	5.8	3.3	16.4	2	0.11	0.15	2	4	1	0
479	191185	56	2	1.56	54	22.1893	0	1	1	3.3	7.6	2.9	29.2	1.9	0.12	0.2	1	5	1	0
480	216986	52	2	1.55	55	22.8928	0	1	1	3.5	10.3	3	34	2.1	0.13	0.22	6	4	0	0
481	217041	49	1	1.72	68	22.9854	0	2	2	4.2	7.8	3.6	21.9	2.3	0.12	0.27	12	7	0	0
482	216810	62	2	1.49	57	25.6745	0	1	3	9.8	0.7	NR	NR	NR	0.29	0.42	12	5	1	0
483	122986	37	1	1.75	79	25.7959	0	2	2	4.8	9.1	3.6	29.6	2	0.11	0.19	2	5	0	0
484	216853	41	2	1.64	60	22.3081	0	2	1	2.7	9.7	2.8	42.7	1.8	0.12	0.23	1	2	0	0
485	86635	50	1	1.68	80	28.3447	0	1	1	3.4	10.1	2.8	29	1.7	0.13	0.15	2	1	1	0
486	86635	50	1	1.68	80	28.3447	0	2	1	3.8	6.9	2.8	33.1	1.7	0.14	0.16	2	1	1	0
487	204890	51	2	1.64	53	19.7055	0	1	3	4	6.6	3.4	20.5	2.1	0.18	0.11	24	3	1	0
488	204890	51	2	1.64	53	19.7055	0	2	3	4.1	6.1	3.2	20.9	2.1	0.19	0.36	24	3	1	0
489	217432	59	2	1.57	64	25.9645	0	2	1	3.6	7.6	3.4	25.1	2.2	0.09	0.25	2	7	1	0
490	217159	45	2	1.64	51	18.9619	0	2	1	3	7.1	2.7	43.9	1.7	0.13	0.16	3	5	0	0
491	145287	46	2	1.5	52	23.1111	0	2	2	4.1	8.8	3.3	28.5	2.2	0.15	0.3	6	5	1	0
492	176963	68	2	1.55	49	20.3954	0	1	1	3.4	7.4	3	21.2	1.7	0.12	0.12	2	5	0	0
493	217539	54	1	1.65	71	26.079	0	2	2	4.4	6.5	3	12.8	2	0.11	0.34	3	8	1	1
494	145988	52	1	1.7	80	27.6817	0	1	3	4.8	12.4	4.2	13.5	3.2	0.17	0.18	5	7	0	0
495	216170	49	2	1.63	50	18.8189	0	1	2	4.2	6.6	3.2	16	2	0.15	0.27	1	5	1	0
496	216170	49	2	1.63	50	18.8189	0	2	1	3.8	7.2	2.9	25.8	1.9	0.14	0.27	1	3	1	0
497	217006	41	1	1.72	85	28.7317	0	1	3	6.4	4.4	NR	NR	NR	0.16	0.41	3	5	0	1
498	66969	64	2	1.54	60	25.2994	0	1	2	4.4	6.4	3.8	15.1	2.3	0.14	0.27	3	7	1	0
499	66969	64	2	1.54	60	25.2994	0	2	2	4.5	9.2	3.7	20	2.8	0.17	0.41	3	7	1	0
500	26557	39	2	1.62	48	18.2899	0	1	1	3.6	6.3	3.4	44	2.2	0.11	0.13	4	3	0	0
501	34606	48	2	1.58	72	28.8415	0	2	2	4.8	8.4	4.8	14.4	3	0.15	0.27	24	5	1	0
502	90362	29	1	1.7	115	39.7924	0	1	1	4	12.4	3.6	22.5	2.4	0.15	0.16	5	4	1	0
503	66705	54	2	1.6	65	25.3906	0	2	2	4.5	5.8	1.1	7.9	2.5	0.14	0.19	12	6	1	0
504	70321	36	1	1.79	89	27.7769	0	1	1	3.4	9.9	3.1	42	1.9	0.14	0.16	1	5	0	0
505	217557	45	1	1.69	74	25.9095	1	1	2	5.2	12.4	3.7	14.2	2.5	0.16	0.17	3	4	0	0
506	214159	57	2	1.74	77	25.4327	0	1	2	4.7	10.4	3.8	15.9	2.5	0.15	0.26	4	7	1	0
507	216593	47	1	1.72	74	25.0135	0	2	2	4.1	9.1	3	44.9	1.9	0.14	0.28	2	5	0	0
508	217736	48	2	1.67	67	24.0238	0	2	2	5.5	5.8	5.2	19	3.8	0.12	0.26	5	5	1	0		bifid
509	217869	46	1	1.79	80	24.968	0	2	2	4.9	10.8	3.9	11.7	2.2	0.15	0.21	2	5	0	0
510	122774	62	2	1.59	75	29.6665	0	1	2	4.1	8.8	3.8	9.5	2.4	0.12	0.31	12	8	1	0
511	165862	67	2	1.52	49	21.2084	0	2	1	3.6	6	2.8	23.4	1.7	0.15	0.1	2	2	0	0
512	189227	74	2	1.55	56	23.3091	0	1	3	11.2	0.6	NR	NR	NR	0.28	0.3	18	5	1	0
513	189227	74	2	1.55	56	23.3091	0	2	3	5.8	0.5	NR	NR	NR	0.23	0.15	18	5	1	0
514	107194	54	2	1.57	80	32.4557	0	1	1	3.2	9.4	3.2	13.9	1.9	0.12	0.14	1	5	0	0
515	218046	50	1	1.88	100	28.2933	0	2	1	3.2	10.4	3.1	16.5	1.7	0.12	0.12	12	3	0	0
516	103657	61	2	1.63	68	25.5937	0	1	2	4.4	6.6	3.9	29.6	2.6	0.15	0.26	13	7	1	0
517	103657	61	2	1.63	68	25.5937	0	2	3	4.5	5.8	3.8	37	2.2	0.18	0.31	13	8	1	1
518	188529	50	1	1.81	95	28.9979	0	2	3	7.2	7.2	NR	NR	NR	0.22	0.39	16	8	1	1
519	192993	59	2	1.65	65	23.8751	0	2	2	4.3	10.8	3.6	20.4	2.1	0.19	0.23	7	7	0	0
520	217974	35	1	1.77	108	34.4729	0	2	1	3.5	13.2	3.1	24.2	1.8	0.11	0.11	1	5	1	0		bifid
521	218107	47	1	1.76	80	25.8264	0	2	2	4.8	8.8	3.7	24.5	1.8	0.14	0.37	3	4	1	0
522	218152	44	1	1.78	97	30.6148	0	2	1	3.9	10.9	3.6	25.1	2.2	0.14	0.24	3	3	0	0
523	114938	68	1	1.7	64	22.1453	0	1	1	3.8	7.9	2.8	13.8	1.5	0.11	0.14	1	5	1	0
524	114938	68	1	1.7	64	22.1453	0	2	2	3.9	10.5	3.6	18.8	1.9	0.17	0.23	6	3	0	0
525	65337	62	2	1.57	56	22.719	0	1	2	4.1	9.6	3.5	16.6	2	0.15	0.17	12	4	0	0
526	65337	62	2	1.57	56	22.719	0	2	2	4.4	9.8	3.7	18.4	2.2	0.23	0.18	12	4	0	0
527	207764	60	2	1.58	60	24.0346	0	1	3	5.6	7.3	4.1	13.6	2.6	0.16	0.34	48	5	1	0
528	207764	60	2	1.58	60	24.0346	0	2	3	6.3	8.4	5.4	11.9	3.7	0.16	0.22	48	5	1	1
529	218123	64	2	1.54	50	21.0828	0	1	2	4.4	3.5	2.9	16.2	1.7	0.18	0.3	5	5	1	0		bifid
530	218123	64	2	1.54	50	21.0828	0	2	1	3.5	8.5	2.8	28.8	1.7	0.12	0.19	5	2	0	0
531	24682	49	2	1.64	58	21.5645	0	1	1	3.9	8.9	3.3	18.7	2.3	0.13	0.2	10	3	0	0
532	24682	49	2	1.64	58	21.5645	0	2	1	3	9.8	2.8	20.1	1.7	0.1	0.15	10	3	0	0
533	109095	47	2	1.57	58	23.5304	0	1	1	3.1	10.3	3.4	26.8	1.9	0.16	0.23	5	5	0	0
534	109095	47	2	1.57	58	23.5304	0	2	1	3.4	9.8	3.3	39.1	1.9	0.2	0.11	5	5	0	0
535	217702	55	2	1.51	51	22.3674	0	1	1	3.2	11.1	2.9	32	1.7	0.12	0.13	1	4	0	0
536	80668	53	2	1.58	55	22.0317	0	1	1	3.4	8.8	3	35.6	1.8	0.1	0.19	1	7	0	0
537	139266	69	2	1.5	62	27.5556	0	1	1	3.3	8.7	3.3	11.3	2	0.13	0.18	7	5	0	0
538	217823	63	2	1.7	63	21.7993	0	1	2	3.7	4.7	3.2	23.6	2	0.13	0.21	1	7	0	0
539	218217	55	2	1.51	61	26.7532	0	1	3	6.3	6.7	4.8	9.8	3.5	0.16	0.27	12	5	1	0
540	218217	55	2	1.51	61	26.7532	0	2	3	8	7.6	NR	NR	NR	0.16	0.27	12	7	1	0
541	218218	71	2	1.58	58	23.2335	0	1	1	3.5	7.9	3.5	9.8	2.2	0.11	0.28	7	3	0	0
542	214233	57	2	1.59	53	20.9644	1	1	3	5.6	4.8	3.3	21.3	2.2	0.13	0.25	48	7	1	1
543	218664	44	2	1.59	54	21.3599	0	1	3	4	7.3	3.7	11.9	2.4	0.17	0.29	36	6	1	0
544	218664	44	2	1.59	54	21.3599	0	2	1	3.6	8.9	3.2	19.5	1.9	0.13	0.34	12	4	0	0
545	218677	54	1	1.68	71	25.1559	0	2	3	7.7	7.1	NR	NR	NR	0.17	0.18	12	8	1	1		bifid
546	31039	58	1	1.7	68	23.5294	0	1	1	3.9	11.1	3.1	26.3	2.1	0.11	0.19	1	3	0	0
547	49466	53	2	1.57	67	27.1816	0	1	3	5.9	6.5	4.2	8.6	2.9	0.15	0.29	3	9	0	1
548	49466	53	2	1.57	67	27.1816	0	2	3	5.9	6.2	3.8	10.4	2.6	0.19	0.27	3	6	0	1
549	62060	73	2	1.55	66	27.4714	0	2	1	3.5	5.4	2.8	25.4	1.7	0.11	0.13	3	2	0	0
550	82345	55	2	1.57	55	22.3133	0	1	1	3.4	8.5	2.8	27.7	1.7	0.15	0.31	5	3	0	0
551	140762	65	1	1.67	78	27.968	0	2	3	5.2	6.3	3.8	15.4	2.6	0.14	0.35	60	7	1	1
552	219046	59	2	1.58	56	22.4323	0	2	2	4.1	7	3.5	33.4	2	0.11	0.16	6	3	0	0
553	219778	54	1	1.76	73	23.5666	0	1	1	3.4	11.8	3.3	24.8	1.7	0.11	0.29	7	3	0	0
554	122071	42	2	1.61	67	25.8478	0	1	1	3.8	13.9	3.4	33.1	2.3	0.21	0.021	3	3	0	0
555	122071	42	2	1.61	67	25.8478	0	2	2	4.4	10.8	3.7	31.3	2.4	0.24	0.24	3	3	0	0
556	142795	44	2	1.57	61	24.7475	0	2	1	3.8	7.6	3.1	25.3	1.8	0.11	0.17	3	2	0	0
557	174626	57	1	1.8	65	20.0617	0	1	1	3.7	8.5	3.5	17.5	1.7	0.17	0.28	1	3	0	0		bifid
558	174626	57	1	1.8	65	20.0617	0	2	1	3.6	10.7	3.5	16.9	1.8	0.17	0.39	1	3	0	0
559	217412	51	2	1.55	59	24.5578	0	1	1	2.8	8.5	2.8	20.1	1.7	0.16	0.13	7	3	0	0
560	217412	51	2	1.55	59	24.5578	0	2	2	3.8	4.7	2.8	23.3	1.7	0.17	0.23	7	4	0	0
561	212151	54	2	1.6	55	21.4844	0	1	1	3.7	10.6	3.2	41.2	1.9	0.12	0.18	4	3	0	0
562	212151	54	2	1.6	55	21.4844	0	2	1	3.7	9.4	3.3	58.9	2	0.09	0.17	4	3	0	0
563	161653	65	1	1.55	58	24.1415	0	1	1	3	6.1	3	21.8	1.8	0.09	0.1	1	5	0	0
564	168015	65	2	1.51	66	28.9461	0	1	1	4	9.4	3.4	23.6	2.4	0.22	0.28	2	3	1	0
565	168015	65	2	1.51	66	28.9461	0	1	1	3.8	7.4	3.2	29.5	2	0.2	0.22	2	4	0	0
566	218956	57	2	1.6	67	26.1719	0	2	2	4.5	6.8	3.8	24.5	3.3	0.12	0.26	1	5	0	0
567	219354	67	2	1.52	53	22.9398	0	2	1	3	6.7	2.9	36.3	1.7	0.09	0.08	2	2	0	0
568	126019	52	1	1.7	82	28.3737	0	1	3	5.8	9.4	4.6	9.1	3.1	0.19	0.21	24	4	1	0
569	126019	52	1	1.7	82	28.3737	0	2	3	5.8	9.2	5.8	4	4.3	0.16	0.12	24	4	1	0
570	218811	59	1	1.75	70	22.8571	0	1	1	3.4	14.8	3.6	26.7	1.8	0.12	0.29	3	5	0	0
571	218956	57	2	1.6	67	26.1719	0	2	2	4.5	6.8	3.8	24.5	2.3	0.13	0.21	1	5	0	0
572	219373	75	1	1.68	67	23.7387	0	1	3	3.8	8.8	NR	NR	NR	0.15	0.21	9	8	1	1
573	219373	75	1	1.68	67	23.7387	0	2	1	3.5	9.5	3.4	12.3	2.1	0.11	0.16	2	2	0	0
574	37225	59	2	1.63	65	24.4646	0	1	1	4	6.1	3.2	21.5	2	0.17	0.21	2	4	0	0
575	37225	59	2	1.63	65	24.4646	0	2	1	3.8	6.4	3.1	27.8	2	0.15	0.16	3	3	0	0
576	219253	58	2	1.5	47	20.8889	0	1	3	4.8	10	NR	NR	NR	0.2	0.29	36	5	1	0
577	219253	58	2	1.5	47	20.8889	0	2	3	5.3	9.8	NR	NR	NR	0.2	0.29	36	5	1	0
578	186490	54	2	1.58	48	19.2277	1	1	2	4.1	4.7	3.2	17.7	1.9	0.11	0.23	2	6	1	0
579	186490	54	2	1.58	48	19.2277	1	2	2	3.7	4.8	2.8	31.8	1.7	0.11	0.2	6	4	0	0
580	217047	63	2	1.45	49	23.3056	0	1	1	3.8	7.8	3.2	16.4	1.9	0.19	0.28	5	3	0	0
581	217047	63	2	1.45	49	23.3056	0	2	2	4.2	7	3.7	27.3	2.2	0.2	0.36	5	6	0	0
582	67340	59	2	1.51	54	23.6832	0	2	1	3.1	9.8	3.2	25.7	2	0.11	0.28	2	2	0	0
583	219470	25	2	1.58	61	24.4352	0	2	1	3.3	5.7	3.3	42.3	2	0.14	0.18	3	2	0	0
584	12500	52	1	1.7	78	26.9896	0	1	2	4.6	8.6	4.1	12.2	2.3	0.2	0.19	7	5	1	0
585	42759	51	2	1.6	55	21.4844	0	1	1	3	11	3	37	1.7	0.12	0.14	6	3	0	0
586	219596	51	1	1.75	74	24.1633	0	1	2	4.1	7.3	3.4	36.7	1.8	0.19	0.21	3	5	1	1		bifid
587	219596	51	1	1.75	74	24.1633	0	2	2	4.3	6.5	3.3	39	1.7	0.16	0.19	3	5	1	1		bifid
588	114790	62	1	1.76	72	23.2438	0	1	1	3.5	15.6	3	23.7	1.7	0.11	0.21	5	2	0	0		bifid
589	65389	73	2	1.54	60	25.2994	0	1	1	3.6	9.6	3.3	12.3	2.1	0.18	0.32	3	2	0	0
590	65389	73	2	1.54	60	25.2994	0	2	1	3.9	5.9	2.9	21.5	1.7	0.18	0.37	3	2	0	0
591	81469	42	1	1.78	80	25.2493	0	2	2	4.4	8.7	3.4	49.8	1.7	0.1	0.38	8	7	0	1
592	134532	65	1	1.79	80	24.968	1	2	1	3.9	12	3.5	16.6	2.2	0.17	0.13	1	1	0	0
593	195688	50	2	1.53	49	20.9321	0	1	1	3.9	10.5	3.1	19.8	1.7	0.1	0.24	1	3	1	0
594	220046	62	2	1.58	60	24.0346	0	1	3	5.3	10	4.3	26.4	2.7	0.14	0.41	4	7	1	1
595	220046	62	2	1.58	60	24.0346	0	2	3	6.6	10.6	5.2	16.8	3.4	0.15	0.31	3	6	1	0
596	220076	44	2	1.68	65	23.03	1	1	1	3.3	11.3	3	28	1.9	0.09	0.16	24	3	1	0
597	54530	50	2	1.51	58	25.4375	0	1	2	4.5	9.9	3.8	9.9	2.5	0.18	0.37	1	8	1	0
598	54530	50	2	1.51	58	25.4375	0	2	2	4.7	6.7	3.9	13.5	2.6	0.16	0.21	1	8	1	0
599	77493	52	2	1.58	62	24.8358	0	1	1	3.5	7.3	3.3	23.8	2	0.19	0.17	5	3	0	0
600	172363	65	1	1.66	70	25.4028	0	1	3	4.5	10.4	NR	NR	NR	0.17	0.36	18	6	1	1
601	220185	65	2	1.54	42	17.7096	0	1	3	NR	NR	NR	NR	NR	0.2	0.3	60	8	1	1
602	220185	65	2	1.54	42	17.7096	0	2	2	5.3	4	5	14.5	3.3	0.2	0.43	12	4	1	0
603	58554	69	2	1.53	57	24.3496	1	1	1	3.8	7.5	3.3	21.5	2.4	0.08	0.2	12	3	1	0
604	58554	69	2	1.53	57	24.3496	1	2	2	4.2	5	3.6	20.6	2.2	0.09	0.26	12	3	1	0		bifid
605	192817	56	1	1.68	66	23.3844	1	2	3	3	6.7	4.5	5.4	3.1	0.17	0.38	14	4	0	1
606	60785	55	1	1.74	77	25.4327	0	2	1	3	8	3	25.2	1.7	0.12	0.22	2	2	0	0		bifid
607	220272	47	1	1.73	78	26.0617	0	1	1	3.3	6.1	2.7	14.5	1.7	0.21	0.27	2	3	0	0
608	57464	60	1	1.78	80	25.2493	0	1	1	3.8	8.2	3	18.8	2	0.14	0.23	2	7	0	0
609	220310	70	2	1.54	55	23.1911	0	2	1	3.6	6.8	2.8	28.6	1.7	0.13	0.43	12	7	1	0
610	3545	58	1	1.65	84	30.854	0	2	1	3.4	12.4	2.8	28.2	1.7	0.09	0.13	1	3	0	0
611	214494	48	1	1.73	74	24.7252	0	1	1	3.5	9	3	21.4	1.9	0.15	0.12	2	5	0	0
612	13301	72	2	1.5	55	24.4444	0	1	1	3.4	8.3	3.1	21.8	1.9	0.13	0.17	1	4	0	0
613	205113	56	1	1.63	63	23.7118	0	2	1	3.5	10.1	3.3	25.3	2.1	0.14	0.23	3	2	0	0
614	157178	60	1	1.68	71	25.1559	1	1	3	7	5.6	NR	NR	NR	0.14	0.38	48	8	0	1
615	214231	63	1	1.7	79	27.3356	0	1	2	4.2	8.1	3.4	24.6	2.2	0.1	0.17	12	4	0	1
616	214493	23	1	1.78	76	23.9869	0	1	2	4.8	10.5	3.1	28.2	1.8	0.16	0.37	24	6	0	0
617	214493	23	1	1.78	76	23.9869	0	2	1	4	6.8	2.9	29.9	1.7	0.15	0.34	12	4	0	0
618	212412	55	2	1.61	52	20.061	0	2	1	3.9	11	3.2	23.1	1.9	0.12	0.13	2	3	0	0
619	62637	50	2	1.62	65	24.7676	0	2	2	4.8	4.9	4.3	22.1	2.9	0.13	0.27	10	5	0	0
620	64191	47	1	1.73	80	26.7299	0	1	2	3.8	7	3.4	13.3	2.2	0.11	0.11	3	3	0	0
621	64191	47	1	1.73	80	26.7299	0	2	2	4.4	7.4	3.7	15.7	2.2	0.1	0.15	3	3	0	0
622	198235	45	1	1.78	70	22.0932	0	2	1	3.4	10.3	3.2	25.4	2	0.11	0.95	1	1	0	0
623	214064	54	2	1.57	72	29.2101	0	1	2	4.8	6.5	3.2	24.2	1.9	0.23	0.19	1	3	0	0
624	214497	80	1	1.7	62	21.4533	0	1	1	3.4	7	3.3	12.5	1.9	0.11	0.26	36	5	1	0
625	214497	80	1	1.7	62	21.4533	0	2	2	4.8	6.9	4.5	5.1	3	0.16	0.26	36	8	1	1
626	215233	57	2	1.62	70	26.6728	1	1	2	5.1	7.9	3.6	9.1	2.3	0.15	0.26	1	3	0	0		bifid
627	215233	57	2	1.62	70	26.6728	1	2	1	3.6	10	3.6	20.8	2	0.11	0.22	1	3	0	0		bifid
628	14782	60	2	1.56	60	24.6548	0	1	1	2.8	7.6	3.2	20.2	2.2	0.12	0.14	2	1	0	0
629	14782	60	2	1.56	60	24.6548	0	2	1	3.4	7.3	3.1	32.9	2.1	0.14	0.27	2	1	0	0
630	30364	54	2	1.56	56	23.0112	1	1	3	5.8	4.2	3.9	16.6	2.5	0.24	0.36	6	7	1	0
631	152310	57	2	1.6	52	20.3125	0	1	1	3.6	8.7	2.8	30.1	1.9	0.08	0.18	4	2	0	0
632	173852	61	1	1.69	67	23.4586	0	1	1	3.2	10.3	2.9	20.4	1.8	0.1	0.15	5	3	1	0
633	215158	53	2	1.57	57	23.1247	0	2	2	4.2	6.4	3.3	22.8	1.8	0.1	0.18	3	4	1	0
634	3244	72	2	1.58	60	24.0346	1	1	2	5.8	4.6	6	9.8	3.6	0.16	0.3	24	5	1	0
635	214831	38	1	1.79	75	23.4075	0	1	1	3.5	9.7	3	38.8	1.9	0.14	0.21	12	4	0	0
636	179931	75	2	1.67	83	29.7608	0	2	2	5.2	7.6	5.3	10.4	3.6	0.17	0.17	12	5	1	0
637	69451	66	1	1.66	70	25.4028	1	2	2	4.1	7.5	3.3	9.2	2.2	0.17	0.29	4	3	0	1
638	101001	56	2	1.58	53	21.2306	1	1	2	4.8	7.2	4.2	13.3	3.3	0.18	0.3	12	6	1	0
639	190543	78	1	1.68	64	22.6757	0	2	3	4.1	10.8	3.3	24.8	1.8	0.15	0.28	4	5	1	0
640	182126	59	2	1.63	64	24.0882	0	1	2	4.1	6.3	3.5	11.9	2.3	0.21	0.2	24	2	0	0
641	182126	59	2	1.63	64	24.0882	0	2	2	4.7	7.1	3.8	15.8	2.4	0.21	0.29	24	2	0	0
642	147794	58	2	1.59	77	30.4577	1	1	1	3.4	8.8	2.8	8.7	1.7	0.11	0.27	8	5	0	0
643	177023	57	1	1.75	73	23.8367	0	2	1	3.5	9.7	3.1	14.4	2	0.15	0.2	5	3	1	0
644	178241	70	2	1.59	68	26.8977	0	2	2	4.1	7.8	3.3	22.3	2.2	0.13	0.18	24	3	0	0
645	182824	48	1	1.78	82	25.8806	0	1	1	3	11.7	3	15.9	1.7	0.2	0.37	3	3	0	0		bifid
646	182824	48	1	1.78	82	25.8806	0	2	1	3.3	8.6	3	19.1	1.7	0.13	0.27	3	3	0	0		bifid
647	13201	83	2	1.56	45	18.4911	1	1	2	8.4	2.5	NR	NR	NR	0.25	0.34	12	7	1	0
648	38234	51	2	1.57	53	21.5019	0	2	1	3.4	7.3	2.9	21.1	1.8	0.16	0.19	8	3	0	0
649	204479	54	1	1.82	65	19.6232	0	2	1	3.5	7.8	3.1	11	1.7	0.19	0.19	2	1	0	0
650	215948	65	1	1.8	91	28.0864	1	2	3	4.6	7.4	4.9	11.4	3.1	0.16	0.36	12	7	1	1
651	89382	36	1	1.73	73	24.3911	0	1	2	6.8	10.2	4.5	9.5	3.8	0.18	0.27	6	5	0	0
652	212909	58	2	1.55	52	21.6441	0	1	2	4.5	7.8	4	18.6	2.8	0.11	0.22	7	3	0	0
653	126734	56	2	1.53	70	29.903	0	1	3	NR	NR	NR	NR	NR	0.36	0.26	48	8	1	1		bifid
654	126734	56	2	1.53	70	29.903	0	2	3	NR	NR	5.6	4.2	2.8	0.34	0.34	48	8	1	1
655	163432	78	1	1.6	60	23.4375	0	1	3	4.7	8.4	3.7	16.8	2.4	0.14	0.21	12	9	1	1
656	163432	78	1	1.6	60	23.4375	0	2	3	4.8	5.8	3.3	17.4	2.1	0.14	0.18	12	9	1	1
657	205188	53	2	1.65	69	25.3444	0	2	1	3.1	10.8	2.9	24.6	1.7	0.12	0.3	1	3	0	0
658	176929	55	2	1.5	49	21.7778	0	1	3	3.9	6.2	NR	NR	NR	0.15	0.46	22	8	1	0
659	176929	55	2	1.5	49	21.7778	0	2	3	3.8	6.8	4.2	9.7	2.9	0.21	0.33	18	5	1	0
660	213186	53	2	1.62	60	22.8624	0	2	1	3.7	7.6	3.4	26.1	2.1	0.11	0.22	12	2	0	0
661	213513	62	2	1.63	66	24.841	0	2	1	3.7	7	3	33.6	1.7	0.15	0.2	12	3	0	0
662	213575	48	2	1.57	60	24.3418	0	2	1	3.2	8.9	2.8	21.2	1.7	0.16	0.27	1	2	0	0
663	106645	47	2	1.62	56	21.3382	0	2	1	3.4	8.3	2.9	31.9	1.8	0.09	0.14	4	3	0	0
664	84140	61	1	1.67	63	22.5896	0	2	1	3.8	9.6	3.5	38.2	1.8	0.13	0.19	6	2	0	0
665	103351	61	2	1.6	67	26.1719	0	2	1	3.8	10	3	24.7	1.9	0.11	0.17	3	5	0	0
666	165360	60	1	1.73	67	22.3863	0	1	1	3.3	8.8	3	20.3	1.7	0.11	0.15	4	5	0	0
667	203163	53	2	1.57	52	21.0962	0	2	1	3.9	9	3.1	25.7	1.9	0.13	0.06	1	1	0	0
668	213697	47	1	1.63	65	24.4646	0	2	2	4.2	9	3.4	24.1	2.1	0.16	0.22	2	5	0	0
669	213582	60	2	1.68	62	21.9671	0	1	2	4.1	9.4	3.4	23.4	2	0.17	0.21	3	5	0	0
670	61446	58	1	1.7	72	24.9135	0	1	2	4.5	1.7	3.6	5.7	2.3	0.14	0.2	6	6	0	1
671	61446	58	1	1.7	72	24.9135	0	2	2	4.1	12.3	3.7	14.1	2.5	0.12	0.19	6	5	0	0
672	214032	65	1	1.63	65	24.4646	0	1	2	4.1	7.9	3.2	11.9	2.2	0.16	0.23	3	8	1	0
673	132115	43	1	1.8	87	26.8519	0	1	1	3.7	6.8	2.9	21.8	1.8	0.12	0.13	2	2	0	0
674	14207	61	1	1.65	70	25.7117	0	1	3	5.3	7.1	3.7	12.6	2.7	0.23	0.22	12	7	1	1
675	14207	61	1	1.65	70	25.7117	0	2	3	4.1	7.8	3.4	16.2	2.1	0.2	0.33	12	7	1	1
676	213047	45	1	1.79	81	25.2801	0	2	2	4.5	10.1	3.3	32.1	1.8	0.14	0.18	12	5	0	0
677	213284	68	1	1.64	68	25.2826	1	1	2	4.5	4.9	3.6	14.7	2.1	0.17	0.15	9	3	0	1
678	115399	66	2	1.57	83	33.6728	1	2	2	4.5	7.3	3.5	38.3	2.2	0.15	0.19	4	7	1	0
679	119951	51	1	1.68	70	24.8016	0	1	1	3.8	8.7	3.2	18.8	2	0.11	0.28	2	3	0	0
680	119951	51	1	1.68	70	24.8016	0	2	2	4.2	11.2	3.4	19.5	2.1	0.13	0.29	5	4	1	1
681	123786	87	2	1.58	50	20.0288	0	2	1	3.8	7.6	2.9	30	1.7	0.12	0.15	2	2	0	0
682	189430	59	1	1.73	75	25.0593	0	1	1	3.8	10	3.1	10.5	1.8	0.12	0.13	2	4	0	0
683	189430	59	1	1.73	75	25.0593	0	2	1	3.8	7.2	3.7	13.1	1.9	0.1	0.15	2	4	0	0
684	194172	61	1	1.8	89	27.4691	0	1	1	3.5	11.9	3.1	24.7	1.8	0.16	0.25	2	5	1	0
685	213149	65	2	1.55	48	19.9792	0	1	3	5.1	4.6	3.7	20.5	2.4	0.14	0.29	12	4	0	0
686	213149	65	2	1.55	48	19.9792	0	2	3	4.7	6.2	4.3	17.8	2.8	0.12	0.19	12	4	0	0
687	213218	53	1	1.64	61	22.68	0	1	1	3.8	9.9	3	15.5	1.8	0.18	0.19	2	5	0	0
688	213642	51	1	1.69	82	28.7105	0	1	2	4.7	8.8	4	11.9	2.8	0.14	0.31	6	5	0	0
689	213642	51	1	1.69	82	28.7105	0	2	2	4.9	7.3	3	36.9	1.9	0.15	0.36	6	5	0	0
690	208308	63	1	1.62	56	21.3382	0	2	1	3.4	8.6	3.1	16.9	1.8	0.17	0.27	6	2	0	0
691	6225	69	2	1.58	60	24.0346	0	2	2	3.6	3.9	3	22.2	2	0.18	0.3	12	7	1	0
692	60236	54	2	1.58	81	32.4467	0	1	1	3.4	8.2	3	26.7	2.1	0.12	0.31	1	3	0	0
693	214159	57	2	1.74	77	25.4327	0	1	2	4.7	10.4	3.8	15.9	2.5	0.16	0.27	4	3	1	0
694	214373	83	2	1.45	56	26.635	1	1	3	6.3	4.4	4	12.6	2.7	0.25	0.34	60	7	1	1
695	214373	83	2	1.45	56	26.635	1	2	3	5.2	3.4	NR	NR	NR	0.28	0.37	60	7	1	1
696	183405	42	2	1.6	65	25.3906	0	1	2	5.7	7.3	4.7	10.1	3.4	0.25	0.28	24	8	1	0
697	183405	42	2	1.6	65	25.3906	0	2	2	5.1	7.2	4.2	8.9	2.8	0.23	0.41	24	8	1	0
698	75961	60	1	1.7	66	22.8374	0	2	2	4.3	6	3.1	13.5	1.9	0.12	0.18	6	5	1	0
699	132901	27	2	1.68	54	19.1327	0	2	1	3.3	11	2.8	42.2	1.7	0.11	0.15	1	2	0	0
700	208300	63	2	1.6	65	25.3906	0	2	1	3.8	6.5	3.4	27.4	1.9	0.14	0.28	2	5	0	0
701	211492	57	2	1.62	63	24.0055	0	1	1	3.8	11.2	3.6	22.2	1.8	0.13	0.19	2	3	0	0
702	211492	57	2	1.62	63	24.0055	0	2	1	3.8	8.9	3.7	28.2	1.9	0.13	0.18	2	3	0	0
703	176664	77	2	1.54	57	24.0344	1	2	1	3.7	9.7	3.6	20.6	2.3	0.14	0.25	3	3	0	0
704	211600	56	2	1.68	66	23.3844	0	1	2	4	8.9	3.6	16.8	2	0.11	0.26	8	5	1	0
705	142448	33	1	1.78	101	31.8773	1	1	1	3.5	12.1	3.1	18	1.8	0.12	0.21	3	4	0	0
706	172051	54	2	1.6	55	21.4844	0	2	1	3.2	12.8	2.6	29.8	1.7	0.14	0.23	1	4	0	0
707	211549	58	2	1.57	48	19.4734	0	1	1	3.3	12.1	2.9	43.3	1.8	0.09	0.1	2	3	0	0
708	64100	59	1	1.69	62	21.7079	0	1	1	3.3	11.1	3	22.7	1.7	0.09	0.13	3	2	0	0
709	11510	65	2	1.55	67	27.8876	0	2	1	3.3	6.4	3	17.9	1.9	0.17	0.21	4	2	0	0
710	100598	58	2	1.52	60	25.9695	0	1	1	3.3	7.1	3	22.7	1.8	0.12	0.17	4	5	0	0
711	100598	58	2	1.52	60	25.9695	0	2	1	3.3	6	2.9	27	1.9	0.13	0.24	4	5	0	0
712	56984	61	1	1.63	63	23.7118	0	2	1	3.4	7.5	2.9	22	1.7	0.12	0.29	1	4	0	0
713	211349	52	1	1.75	70	22.8571	0	2	1	3	15	2.9	18.9	1.7	0.14	0.34	2	4	0	0
714	48619	65	1	1.62	72	27.4348	0	1	1	3.9	12.1	3.1	23.8	1.9	0.17	0.32	1	1	0	0
715	48619	65	1	1.62	72	27.4348	0	2	1	3.9	10.7	3.6	21.1	2	0.17	0.32	4	4	0	0
716	175420	68	1	1.57	55	22.3133	0	1	1	3.9	9.5	3	17.4	2	0.16	0.23	24	6	1	0
717	175420	68	1	1.57	55	22.3133	0	2	1	3.5	8.8	3.3	17.2	1.9	0.14	0.15	24	6	1	0
718	209787	53	1	1.75	67	21.8776	0	1	2	4.5	8.7	3.5	22	1.8	0.17	0.28	2	4	0	0
719	211935	50	1	1.74	65	21.4692	0	2	1	3.8	8.6	3.4	23.4	1.7	0.13	0.16	1	2	0	0
720	181442	58	1	1.65	58	21.3039	0	2	1	3	10.7	2.9	20.3	1.8	0.12	0.15	6	3	0	0
721	62578	28	1	1.75	68	22.2041	0	2	2	5	10.9	3.8	17.1	2.6	0.13	0.2	2	4	0	0
722	168291	46	2	1.7	64	22.1453	1	2	2	4.1	9.6	4.3	20.4	2.8	0.16	0.19	4	3	0	0
723	183307	57	2	1.55	58	24.1415	0	2	2	4.3	7.7	4.4	8.2	2.8	0.21	0.18	2	5	0	0
724	210077	59	1	1.81	87	26.556	0	1	1	3.8	10.2	3.2	22.6	2.1	0.12	0.19	3	2	0	0
725	61090	63	2	1.65	64	23.5078	0	1	1	3.1	8.8	3	44.9	1.7	0.13	0.15	1	3	0	0		bifid
726	61090	63	2	1.65	64	23.5078	0	2	1	3.8	6.8	3.2	24.6	1.9	0.15	0.31	1	1	0	0
727	52876	64	1	1.67	80	28.6851	0	2	1	3	11.6	2.9	21.4	1.7	0.12	0.2	2	2	0	0
728	84659	61	1	1.75	78	25.4694	1	1	1	3.8	7	3.3	10.3	2.1	0.18	0.21	7	4	1	0
729	212817	57	1	1.81	90	27.4717	0	1	2	4.3	8.2	3.1	20.6	1.8	0.18	0.2	3	5	0	0
730	212824	60	1	1.7	65	22.4913	0	1	1	3.7	5.6	3.2	19.2	2	0.16	0.18	24	5	1	0
731	170010	64	2	1.63	69	25.9701	0	1	1	3.3	9.8	3.2	15.8	1.9	0.11	0.15	5	3	0	0
732	180581	78	2	1.5	54	24	0	1	3	NR	NR	NR	NR	NR	0.23	0.31	16	7	1	1
733	29538	55	1	1.76	85	27.4406	0	1	1	3.7	8.6	2.8	13	1.7	0.13	0.18	3	5	0	0
734	29538	55	1	1.76	85	27.4406	0	2	1	3.8	6.8	2.9	16.4	1.7	0.15	0.2	3	5	0	0
735	206127	48	1	1.67	71	25.4581	0	1	1	3.8	6.1	3.8	15.8	2.3	0.14	0.19	3	3	0	0
736	210108	52	2	1.53	60	25.6312	0	2	2	3.3	4.3	3	23.6	1.8	0.14	0.22	8	7	1	0
737	1378	68	1	1.71	63	21.5451	0	1	1	3.9	8	3.8	5.6	2.2	0.11	0.19	12	5	1	0
738	1378	68	1	1.71	63	21.5451	0	2	1	3.8	6.6	3.3	11.6	2.1	0.14	0.16	12	5	1	0
739	157066	46	2	1.69	79	27.6601	1	2	3	5.7	11.4	4.8	15.5	3.7	0.17	0.28	31	7	1	1
740	209460	62	1	1.65	50	18.3655	1	1	1	4	9.6	3.2	40.7	1.7	0.11	0.15	1	3	0	0
741	10297	61	2	1.5	53	23.5556	0	1	1	3.8	8.7	3.1	27.6	1.9	0.12	0.15	3	2	0	0
742	10297	61	2	1.5	53	23.5556	0	2	2	4.4	6.9	3.6	21	2.3	0.17	0.25	12	7	1	0
743	108527	44	2	1.52	65	28.1337	0	1	3	8.4	7.8	NR	NR	NR	0.17	0.38	12	7	1	1
744	108527	44	2	1.52	65	28.1337	0	2	3	NR	NR	NR	NR	NR	0.19	0.37	12	7	1	1
745	103480	40	2	1.55	68	28.3039	1	1	3	8	1.5	NR	NR	NR	0.27	0.59	24	8	1	1
746	174730	42	1	1.68	68	24.093	0	1	2	4.2	11.8	3.3	17.8	2.1	0.17	0.22	12	5	1	0
746	208257	64	2	1.5	54	24	0	1	3	10.9	2.14	NR	NR	NR	0.16	0.36	12	6	1	1
747	174730	42	1	1.68	68	24.093	0	2	1	3.8	12.6	3.4	20.3	2.1	0.13	0.19	5	4	1	0
748	177858	57	1	1.76	76	24.5351	0	2	2	4.3	7.2	1	34.5	2.1	0.11	0.29	2	5	1	0
749	210155	51	1	1.68	68	24.093	0	2	2	4.5	7.3	4	10.1	2.7	0.16	0.24	13	3	0	0
750	44475	59	2	1.6	56	21.875	0	1	1	3.8	7.5	3.7	9.2	2	0.12	0.31	12	4	1	0
751	210459	57	1	1.67	74	26.5338	0	2	1	3.7	8.4	3.2	20.1	2.1	0.16	0.12	3	1	0	0
752	10543	62	1	1.75	80	26.1224	0	1	1	2.9	12.6	3	24.1	1.7	0.11	0.16	2	1	0	0
753	44101	64	1	1.67	50	17.9282	0	1	1	3.6	8.3	3.3	12.7	2	0.15	0.3	3	3	1	0		bifid
754	210730	60	2	1.53	58	24.7768	0	1	1	3.9	11.4	2.9	26.1	1.8	0.1	0.12	1	4	0	0
755	50184	60	2	1.53	53	22.6409	1	1	2	4.1	5.4	3.2	18	2.2	0.12	0.35	6	4	0	0
756	93713	48	1	1.79	75	23.4075	0	1	1	3.8	9.1	3.2	16.3	2.1	0.1	0.13	7	3	0	0
757	210055	54	2	1.55	59	24.5578	0	1	1	3.5	12	3.5	16.3	2.2	0.1	0.19	10	4	1	0
758	210055	54	2	1.55	59	24.5578	0	2	1	3.4	10	2.9	22.5	1.8	0.1	0.3	3	3	0	0
759	29372	52	2	1.66	54	19.5965	0	1	2	4.6	10.6	3.7	20.5	2.4	0.18	0.34	36	6	1	0
760	29372	52	2	1.66	54	19.5965	0	2	1	4	8.9	3.1	30.1	1.7	0.18	0.32	5	4	1	0
761	133088	67	2	1.58	65	26.0375	0	2	2	4.1	9.6	3	21.9	1.7	0.12	0.09	7	6	1	0
762	210929	69	1	1.6	61	23.8281	0	1	1	3.9	8.5	3.1	19.6	1.9	0.14	0.26	3	4	0	0
763	33348	84	1	1.67	64	22.9481	0	1	1	3.8	8	3.3	15.2	2	0.13	0.18	5	5	0	0
765	208257	64	2	1.5	54	24	0	2	3	NR	NR	NR	NR	NR	0.2	0.35	12	6	1	1
766	210886	80	1	1.62	73	27.8159	0	1	1	3.7	7.6	2.9	16.6	1.9	0.11	0.1	7	4	0	0
767	210886	80	1	1.62	73	27.8159	0	2	1	3.8	6.9	2.9	17.4	1.7	0.13	0.16	7	3	0	0
768	210999	57	1	1.71	68	23.255	0	1	2	4.4	7.6	3.6	20.8	2.1	0.13	0.41	6	6	1	0
769	211080	58	2	1.49	50	22.5215	0	2	1	3.8	6	3.2	23.3	1.9	0.15	0.15	3	2	0	0
770	210986	54	2	1.61	56	21.6041	0	2	1	3.4	9.9	3.3	31.8	1.8	0.13	0.22	3	3	1	0
771	137731	62	1	1.78	93	29.3524	1	1	1	3.8	6.8	3.4	19.1	2	0.15	0.26	2	6	1	0
772	210289	56	1	1.73	82	27.3982	0	1	2	4.1	6.3	3.3	6.5	2.3	0.13	0.3	12	5	1	0
773	210289	56	1	1.73	82	27.3982	0	2	2	4.8	5.4	4.4	5.7	3.1	0.13	0.22	12	5	1	0
774	72496	54	2	1.55	50	20.8117	1	2	1	3	7.7	3.1	15.1	1.9	0.12	0.22	2	3	0	0
775	116009	51	2	1.58	76	30.4438	0	1	3	4.8	8.7	4.7	8.2	3.5	0.16	0.37	28	7	1	1
776	116009	51	2	1.58	76	30.4438	0	2	3	4.5	7.4	4.5	9	3.1	0.16	0.34	28	8	1	1
777	119047	47	1	1.73	115	38.4243	1	2	3	7.8	2.4	NR	NR	NR	0.18	0.52	5	7	1	0
778	27103	48	1	1.71	64	21.8871	0	2	1	3.3	11	3	20.1	1.8	0.13	0.15	2	1	0	0
779	220430	65	2	1.6	54	21.0937	0	1	1	3.4	9.4	2.5	27.2	1.7	0.13	0.18	3	4	1	0
780	230835	61	1	1.75	83	27.102	1	1	2	4.4	8.8	3.6	21.1	2.3	0.17	0.23	2	5	1	0
781	41689	73	2	1.56	63	25.8876	0	2	2	4.6	6.9	3.5	31	2.1	0.15	0.41	6	6	1	0
782	157392	59	2	1.6	62	24.2187	1	2	1	3.4	12.4	3.2	28	2.2	0.15	0.24	1	3	1	0
783	61169	68	1	1.7	71	24.5675	0	2	1	3.2	6.7	2.8	11.2	1.7	0.23	0.31	24	4	0	0
784	139298	56	2	1.53	53	22.6409	0	1	1	3.5	10.6	3	27	1.7	0.26	0.18	6	4	0	0
785	1726	68	1	1.75	69	22.5306	0	2	1	3.7	12.9	3.2	22.3	1.7	0.11	0.14	2	3	0	0
786	223019	59	2	1.58	59	23.634	0	1	1	3.4	10.3	3.2	21.6	2.2	0.14	0.21	2	6	1	0
787	68070	45	1	1.78	77	24.3025	0	2	1	3.6	5.9	2.9	23.3	1.7	0.21	0.11	1	4	0	0
788	191561	78	1	1.69	68	23.8087	0	1	2	4.5	6.8	3.8	6.8	2.3	0.21	0.18	36	6	1	0
789	191561	78	1	1.69	68	23.8087	0	2	2	4.1	6.1	3.5	12	2	0.2	0.15	36	6	1	0
790	58013	41	1	1.7	78	26.9896	0	1	1	3.5	9.1	3.2	21.9	2	0.18	0.37	3	3	1	0
791	153987	73	2	1.62	57	21.7193	0	1	1	3	6.6	2.8	21.6	1.7	0.18	0.18	1	4	0	0
792	223626	70	2	1.4	59	30.102	0	1	3	5.9	2.3	4.9	18.1	3.2	0.14	0.27	36	5	1	0
793	186064	64	2	1.57	71	28.8044	0	1	1	3.5	7.1	2.9	22.6	1.8	0.14	0.2	6	4	1	0
794	186064	64	2	1.57	71	28.8044	0	2	1	3.4	9.6	3.2	18.4	1.7	0.11	0.15	6	4	1	0
795	206920	53	2	1.5	49	21.7778	0	1	1	3.4	8.9	2.7	38.3	1.8	0.15	0.13	1	2	1	0
796	105268	75	1	1.64	66	24.539	0	2	3	5	5.4	3.6	16.8	2.2	0.23	0.19	36	7	1	1
797	32840	71	2	1.52	65	28.1337	0	2	2	4.1	6.1	3.7	11.9	2.7	0.11	0.31	11	5	1	1
798	224352	57	1	1.77	70	22.3435	0	1	1	3.8	7.9	3.1	27.8	1.9	0.16	0.12	3	2	0	0
799	224509	66	1	1.71	61	20.8611	0	2	3	4	13.7	3.7	14.5	1.9	0.11	0.13	2	7	1	1
800	185162	66	2	1.49	52	23.4224	0	1	1	3.3	7.2	2.8	17.9	1.8	0.14	0.41	3	6	1	0
801	224730	58	2	1.58	55	22.0317	0	2	2	3.8	4.1	2.8	30.4	1.7	0.2	0.23	12	3	0	0
802	224354	61	1	1.75	65	21.2245	0	1	1	3.8	6.5	3.2	23	1.9	0.12	0.2	7	6	1	0
803	93619	51	2	1.58	52	20.83	0	2	1	3.5	9.3	3.1	18.3	1.7	0.15	0.09	1	4	0	0
804	9597	55	1	1.72	83	28.0557	0	1	1	3.5	11.4	3	25.9	1.8	0.13	0.13	2	4	1	0
805	218254	42	1	1.75	70	22.8571	0	1	1	3.8	7.5	2.8	32	1.8	0.24	0.43	5	5	0	0
806	143245	61	1	1.7	74	25.6055	0	1	3	5.2	9	4.2	7.8	2.9	0.23	0.15	14	6	0	1
807	210459	58	1	1.67	74	26.5338	0	2	1	3.7	8.4	3.1	19.1	2	0.16	0.17	12	4	1	0
808	47360	24	1	1.72	65	21.9713	0	1	1	3.4	8.9	2.6	45.7	1.7	0.11	0.09	4	5	0	0
809	229236	63	1	1.76	74	23.8895	0	2	1	3.6	9.2	2.9	27.5	1.7	0.13	0.21	2	1	0	0
810	218912	47	2	1.51	50	21.9289	0	1	1	2.9	7.2	2.3	44.9	1.7	0.14	0.25	10	4	0	0
811	109706	56	2	1.56	52	21.3675	0	1	1	3.4	11	2.8	34.1	1.7	0.07	0.46	4	6	1	0
812	9991	57	2	1.56	69	28.3531	0	2	2	4.4	7.2	3.6	9.4	2.4	0.21	0.53	12	6	1	0
813	120295	59	2	1.56	60	24.6548	0	2	3	5.9	6	3.8	5.9	2.6	0.16	0.37	12	4	1	1
814	126167	65	1	1.63	63	23.7118	1	1	3	3.8	7.1	3.3	12.8	2	0.2	0.489	24	5	0	1
815	217527	58	2	1.58	49	19.6283	0	1	1	3.3	5.1	3.2	25.3	1.9	0.22	0.17	1	4	1	0
816	222315	41	1	1.83	86	25.6801	0	2	2	4.8	9.6	3.9	24.4	2.7	0.18	0.17	6	6	1	0
817	79815	63	1	1.66	72	26.1286	0	2	3	NR	NR	NR	NR	NR	0.18	0.42	36	5	1	1
818	4475	51	1	1.68	62	21.9671	0	2	1	3.4	6.5	3	23.8	1.8	0.1	0.49	4	2	0	0
819	230067	53	2	1.58	58	23.2335	0	1	1	3.8	9.1	3	16.3	2	0.106	0.22	36	4	1	0
820	205727	61	1	1.72	80	27.0416	0	2	1	7	6.3	NR	NR	NR	0.2	0.19	6	6	1	1
821	29062	42	2	1.65	54	19.8347	0	1	1	3.4	6.8	2.5	34.2	1.7	0.16	0.37	5	5	0	0
822	29062	42	2	1.65	54	19.8347	0	1	1	3.1	10.5	2.6	33.5	1.7	0.16	0.27	5	5	0	0
823	148438	67	2	1.48	47	21.4573	0	1	3	4.1	7.2	3.1	27.5	1.8	0.16	0.37	12	7	1	1
824	39835	49	2	1.55	60	24.974	0	2	1	3.3	11.6	2.7	58.4	1.7	0.19	0.33	24	4	0	0
825	14057	47	2	1.49	48	21.6206	0	2	1	3	8.4	2.2	56.3	1.7	0.19	0.11	1	3	1	0
826	73984	54	2	1.6	60	23.4375	0	1	1	3.1	6.6	2.8	26.9	1.7	0.16	0.2	10	4	1	0
827	73984	54	2	1.6	60	23.4375	0	2	2	4.1	8.3	3.3	26.8	2.1	0.16	0.2	10	8	1	1
828	107462	28	2	1.65	62	22.7732	0	2	1	3.8	10.2	3.3	27.1	2.1	0.12	0.25	3	5	1	0
829	150534	67	1	1.68	77	27.2817	0	2	2	3.3	2.9	2.6	21.2	1.7	0.14	0.26	5	4	1	0
830	147894	44	2	1.62	56	21.3382	0	2	1	3.5	11.5	3.3	34.9	1.9	0.13	0.29	3	4	1	0
831	230756	81	1	1.7	78	26.9896	0	1	1	3.4	6.2	3	17.1	1.8	0.23	0.26	2	4	1	0
832	230756	81	1	1.7	78	26.9896	0	2	1	3.7	5.8	3.1	27	1.8	0.2	0.33	2	4	1	0
833	146717	54	2	1.52	62	26.8352	0	1	3	5	7.2	3.4	12.7	1.9	0.16	0.26	36	6	1	1
834	145849	40	2	1.58	83	33.2479	0	2	2	4.4	6.2	3.3	23.2	2	0.16	0.16	12	5	1	1
835	227164	54	2	1.62	52	19.8141	0	1	1	3.7	9.5	3.1	24.1	1.9	0.19	0.15	24	4	0	0
836	210730	61	2	1.55	58	24.1415	0	1	1	4	9.6	2.9	22.7	1.7	0.1	0.17	2	2	0	0
837	141149	61	2	1.63	54	20.3244	0	1	1	3.8	9.1	3	26.5	1.7	0.11	0.19	4	4	1	0
838	141149	61	2	1.63	54	20.3244	0	2	1	3.9	7	3	44	1.8	0.11	0.11	4	4	1	0
839	230281	52	1	1.68	80	28.3447	0	1	1	3.7	8.9	3.3	17.9	2	0.17	0.12	10	2	0	0
840	230281	52	1	1.68	80	28.3447	0	2	3	4.2	8.3	3.9	11.9	2.5	0.2	0.34	10	6	0	0
841	58736	61	1	1.68	72	25.5102	1	1	1	3.4	5.4	2.9	28.2	1.9	0.16	0.31	6	1	0	0
842	84198	42	1	1.69	77	26.9598	0	2	1	3.8	8.1	2.9	29.6	1.8	0.16	0.36	3	3	0	0
843	121376	49	2	1.56	56	23.0112	0	1	1	3	6	2.6	18	1.7	0.14	0.12	4	7	1	0
844	186075	59	2	1.58	54	21.6311	1	2	3	4.1	8.9	3.8	30.5	2.3	0.21	0.18	38	5	1	1
845	211304	67	1	1.67	67	24.0238	0	1	2	4.8	7.6	4.4	8.8	3	0.11	0.2	30	3	1	0
846	36206	66	1	1.71	84	28.7268	0	2	1	4	8.7	3.4	19.4	2.1	0.11	0.15	3	4	0	0
847	124852	58	1	1.78	70	22.0932	0	2	2	4.1	11.3	3.4	27	2.1	0.14	0.29	5	3	0	1
848	164314	43	2	1.54	54	22.7694	0	2	1	3.8	8.8	3.1	52.3	1.9	0.14	0.19	6	3	0	0
849	208446	65	1	1.7	95	32.872	0	2	3	11.8	3.7	NR	NR	NR	0.31	0.31	12	8	1	1
850	191897	63	2	1.67	75	26.8923	0	1	1	3.6	9.7	3.6	14.1	2.1	0.09	0.21	5	3	0	0
851	207099	67	2	1.62	58	22.1003	0	2	1	3.8	9.7	3.2	27.4	1.8	0.12	0.26	3	5	0	0
852	125246	60	2	1.63	75	28.2284	1	1	1	3.7	10.3	3.3	21.7	2.4	0.13	0.12	3	2	0	0
853	125246	60	2	1.63	75	28.2284	1	2	1	3.7	6.9	3.2	29.8	2	0.19	0.23	3	2	0	0
854	188141	36	2	1.57	105	42.5981	0	1	1	3.6	7.2	3.2	29.4	1.9	0.11	0.12	3	5	0	0
855	188141	36	2	1.57	105	42.5981	0	2	1	3.4	11.3	3	33.6	1.8	0.12	0.15	3	5	0	0
856	14231	60	2	1.62	74	28.1969	1	1	2	4.4	6.5	4.1	8.8	2.8	0.15	0.34	36	6	1	0
857	99063	58	1	1.68	61	21.6128	0	1	1	3.8	9.6	2.8	24.9	1.8	0.13	0.12	2	3	0	0
858	206803	72	2	1.62	62	23.6244	0	1	1	3.2	8.5	2.9	22.7	1.7	0.12	0.18	3	4	0	0
859	208150	56	2	1.6	65	25.3906	0	1	1	3.4	10.5	3.3	16.3	2	0.16	0.22	5	5	0	0
860	208150	56	2	1.6	65	25.3906	0	2	1	3.8	8.8	3.3	16.1	2.1	0.15	0.23	5	5	0	0
861	202284	78	1	1.7	67	23.1834	0	1	2	10.9	1.6	NR	NR	NR	0.15	0.33	5	7	1	0
862	191664	64	2	1.52	58	25.1039	0	2	1	3.5	6	3.3	19.9	2	0.16	0.33	6	3	0	0
863	14355	56	2	1.51	48	21.0517	0	1	2	4.1	6.9	3.8	9.4	2.5	0.16	0.37	6	5	1	0
864	207330	63	1	1.68	86	30.4705	0	1	1	3.5	5.9	2.9	22.4	1.7	0.14	0.2	3	3	1	0
865	207330	63	1	1.68	86	30.4705	0	2	1	3.6	7.5	3	21.5	1.7	0.14	0.23	3	3	1	0
866	208772	61	1	1.73	68	22.7204	0	1	1	3.7	11.6	3	11.8	2	0.14	0.14	12	5	0	0
867	209060	64	1	1.72	67	22.6474	1	1	1	3.5	11.8	3.2	20.1	1.7	0.16	0.21	1	5	0	0
868	209158	62	1	1.6	57	22.2656	0	2	2	4.5	5.3	3.6	16.3	2	0.13	0.32	4	8	1	0
869	87328	51	2	1.63	77	28.9811	0	2	2	4.1	11.5	3.6	26.2	2.2	0.18	0.18	15	6	1	1
870	108526	58	2	1.59	51	20.1733	0	1	2	4.4	9.9	3.3	17.9	2	0.14	0.26	7	7	1	0
871	108526	58	2	1.59	51	20.1733	0	2	2	4.2	7.6	3.3	30.2	2	0.15	0.21	7	7	1	0
872	182877	46	2	1.54	57	24.0344	0	1	3	5.1	7.4	3.3	19.4	2.1	0.23	0.41	24	8	1	1
873	182877	46	2	1.54	57	24.0344	0	2	1	3.9	9.8	2.9	35.4	1.7	0.14	0.22	2	2	0	0
874	7070	50	1	1.74	70	23.1206	1	2	2	4.8	1.3	3.8	11.3	2.5	0.19	0.31	3	5	0	1
875	207325	56	1	1.69	72	25.2092	0	2	3	4.5	9.3	4.6	7.8	3.1	0.24	0.23	20	7	1	1
876	209250	46	1	1.7	73	25.2595	0	1	1	3.8	9.6	3.3	9.7	2	0.14	0.23	10	3	0	0
877	11740	62	2	1.61	62	23.9188	0	2	1	3.9	5.8	3.2	37.6	1.7	0.13	0.18	5	3	0	0
878	30619	58	2	1.57	63	25.5588	0	1	1	3.8	5.6	3.2	26.5	1.7	0.08	0.11	3	2	1	0
879	30619	58	2	1.57	63	25.5588	0	2	2	4.2	7.7	4	25.2	2.4	0.1	0.22	6	5	1	0
880	186597	37	2	1.63	50	18.8189	0	1	3	4.9	8.5	3.9	20.3	2.8	0.18	0.34	32	7	1	1
881	193305	57	2	1.6	59	23.0469	0	2	1	3.7	10.1	3.6	23.9	2	0.16	0.22	11	6	0	0
882	209281	69	2	1.57	80	32.4557	0	2	1	3.6	7.5	3.1	24.7	1.8	0.11	0.17	6	3	0	0
883	87328	51	2	1.63	77	28.9811	0	2	2	4.1	11.5	3.6	26.2	2.2	0.18	0.23	15	6	1	0
884	74094	64	2	1.63	62	23.3355	0	1	1	8.8	5	NR	NR	NR	0.13	0.21	30	5	1	0
885	74094	64	2	1.63	62	23.3355	0	2	2	6.3	6.7	NR	NR	NR	0.15	0.21	30	5	1	0
886	209455	59	1	1.59	65	25.711	1	1	2	4.8	7.6	4.2	14.2	2.9	0.2	0.39	24	6	1	0
887	209455	59	1	1.59	65	25.711	1	2	2	9.3	4	NR	NR	NR	0.24	0.36	24	8	1	1
888	208985	75	1	1.67	68	24.3824	0	1	2	4.6	10.3	4.2	9.1	2.9	0.15	0.25	2	5	0	0
889	209485	44	1	1.72	75	25.3515	0	1	1	3.8	11.8	3.6	21	2	0.13	0.28	1	5	0	0
890	12269	63	2	1.64	81	30.116	1	2	2	4.5	7.1	3.8	19.1	2.3	0.17	0.12	6	3	1	0
891	184445	70	1	1.7	63	21.7993	1	2	1	3.6	8	3.6	25.9	1.7	0.12	0.21	11	3	0	0
892	209367	45	2	1.72	68	22.9854	0	1	1	3.4	10	2.8	36.2	1.7	0.12	0.26	3	5	0	0
893	208773	48	1	1.75	75	24.4898	0	1	2	4.2	6.4	3.5	13.6	1.9	0.15	0.38	8	7	1	0
894	101744	50	2	1.65	58	21.3039	0	2	1	3.8	7.5	3.5	40.7	1.7	0.11	0.17	1	2	0	0
895	157628	48	2	1.5	50	22.2222	0	1	3	NR	NR	3.5	5.5	2.3	0.19	0.32	12	8	1	1
896	188465	58	1	1.67	84	30.1194	1	1	3	5.6	6.5	NR	NR	NR	0.2	0.31	22	7	1	1
897	209758	72	1	1.75	75	24.4898	0	1	2	4.1	6.5	3.3	14.8	2	0.18	0.28	4	5	1	0
898	38371	57	1	1.75	75	24.4898	0	2	1	3.2	6.8	2.6	29.9	1.8	0.13	0.2	5	1	0	0
899	209701	60	2	1.6	54	21.0937	0	1	1	2.9	10	2.9	18	1.7	0.14	0.19	3	3	0	0
900	209701	60	2	1.6	54	21.0937	0	2	1	3.8	6	3.2	17	1.9	0.13	0.18	3	2	0	0
901	14275	80	1	1.68	52	18.424	1	1	2	4.3	6.1	4	6.9	2.7	0.16	0.22	6	5	1	0
902	19932	49	2	1.67	53	19.0039	0	1	2	4.8	4.8	4.7	7.4	3.3	0.16	0.28	12	5	1	0
903	58625	58	2	1.56	68	27.9421	0	1	1	3.8	7.3	3.7	23.1	2.1	0.11	0.17	4	3	0	0
904	197382	35	1	1.74	75	24.7721	0	1	2	4.6	9.5	3.7	14.7	2.5	0.17	0.18	8	5	1	0
905	207111	63	1	1.75	73	23.8367	0	1	2	5.1	5.8	3.3	22.7	1.9	0.17	0.2	8	3	1	0
906	207111	63	1	1.75	73	23.8367	0	2	2	5.4	8.9	4	24.6	2.3	0.17	0.26	8	3	1	0
907	207347	59	1	1.73	67	22.3863	0	2	3	7.8	1.5	NR	NR	NR	0.25	0.25	8	8	1	1
908	141089	46	1	1.73	70	23.3887	0	1	1	3.9	11.8	3.3	21.2	2.1	0.18	0.37	5	4	0	0
909	151706	46	2	1.55	62	25.8065	0	2	1	3.7	6.3	3	33.2	1.7	0.13	0.23	1	2	0	0
910	12115	55	2	1.57	59	23.9361	0	1	1	3.4	8.4	3	37	1.8	0.15	0.18	6	3	1	0
911	12115	55	2	1.57	59	23.9361	0	2	1	3.8	8.7	3.3	25.8	2.1	0.13	0.17	6	3	1	0
912	72365	46	1	1.76	71	22.921	1	2	1	3.6	11.6	3.3	21.5	1.7	0.09	0.12	3	2	0	0
913	189449	79	2	1.56	57	23.4221	0	2	3	5.2	5.5	NR	NR	NR	0.11	0.37	24	5	1	1
914	207535	53	2	1.56	55	22.6003	0	2	3	5.8	8.1	5.3	6.5	3.8	0.22	0.31	13	8	1	0
915	139491	76	2	1.6	62	24.2187	0	2	2	4.1	4.4	3.2	28	2	0.17	0.25	12	6	1	0		bifid
916	207179	37	2	1.58	62	24.8358	0	1	2	4.3	9.1	3.2	21.2	2.1	0.22	0.27	12	3	1	0
917	84660	60	2	1.61	57	21.9899	0	2	1	3.4	8.1	3	24.3	1.8	0.09	0.25	1	2	0	0
918	207583	82	1	1.65	75	27.5482	0	1	2	4.3	6.8	4.3	12.2	2.3	0.2	0.22	12	5	0	0
919	207583	82	1	1.65	75	27.5482	0	2	3	5.2	6.1	4	14.6	2.7	0.29	0.22	30	9	1	1
920	35130	62	2	1.52	55	23.8054	0	2	2	4.1	8	3.3	30.7	2.1	0.18	0.25	10	4	1	0
921	104760	60	2	1.6	50	19.5312	0	1	1	3.1	7.3	2.8	33.8	1.8	0.11	0.15	2	2	0	0
922	85694	77	2	1.5	63	28	0	2	1	3.9	5.3	3.1	23.4	2	0.12	0.14	1	3	0	0
923	207288	58	1	1.69	78	27.31	0	2	2	4.1	7.5	3.1	25.2	1.7	0.1	0.14	6	4	0	0
924	207432	57	2	1.58	57	22.8329	0	2	1	3.4	10	2.8	27.7	1.8	0.09	0.13	1	2	0	0
925	192231	50	2	1.54	63	26.5643	0	1	1	3.7	10	2.8	24.1	1.7	0.1	0.18	3	1	0	0
926	207781	62	1	1.77	93	29.685	0	1	1	3.6	10.2	3.3	22.3	1.8	0.14	0.2	12	4	0	0
927	207781	62	1	1.77	93	29.685	0	2	1	3.8	9.1	3.5	20.3	1.8	0.12	0.2	12	3	0	0
928	142186	44	2	1.58	79	31.6456	0	1	1	3.5	11.8	3	25.3	1.7	0.1	0.16	5	2	0	0
929	142186	44	2	1.58	79	31.6456	0	2	1	3.7	10.1	3	30.3	2	0.1	0.19	5	2	0	0
930	191438	81	2	1.48	55	25.1096	1	2	1	3.7	8.8	3.1	26.6	1.9	0.09	0.2	1	2	0	0
931	198093	38	1	1.75	95	31.0204	0	2	3	5.4	9.4	3.8	27.2	2.5	0.22	0.27	3	7	0	1
932	207982	57	2	1.55	68	28.3039	0	1	3	3.6	2.6	3.6	6.6	2.3	0.24	0.25	6	8	1	1
933	208219	62	1	1.6	70	27.3437	0	2	1	3.8	5.4	3.2	19.5	2	0.13	0.21	1	4	0	0
934	94824	70	1	1.68	75	26.5731	1	1	2	4.1	10.2	3.6	17.2	1.9	0.17	0.21	10	5	1	0
935	94824	70	1	1.68	75	26.5731	1	2	2	4.4	8.9	4.1	10.2	2.3	0.17	0.2	10	5	1	0
936	54495	59	1	1.65	55	20.202	0	1	3	4	7.4	NR	NR	NR	0.28	0.31	60	10	1	1
937	54495	59	1	1.65	55	20.202	0	2	2	4.1	4.9	3.5	10.7	2.1	0.2	0.3	24	8	1	0
938	207942	75	2	1.6	65	25.3906	0	1	2	4.2	5.8	3.4	15.7	2	0.18	0.2	3	5	0	0
939	208039	79	1	1.65	67	24.6097	0	2	2	4.7	8.4	4.1	22.4	2.7	0.17	0.21	7	4	0	0
940	208265	52	1	1.76	66	21.3068	1	1	2	5.1	8.7	4.3	11.7	2.7	0.17	0.29	4	3	1	0
941	109147	62	2	1.59	67	26.5021	0	2	1	3.8	7	3.2	24.7	2	0.1	0.12	6	3	0	0
942	25294	56	2	1.47	54	24.9896	0	1	2	4.2	5.9	3.7	8.3	2.4	0.16	0.28	24	5	1	0
943	25294	56	2	1.47	54	24.9896	0	2	2	4.1	6.8	3.5	24.2	2.1	0.17	0.22	24	5	1	0
944	161127	69	1	1.76	72	23.2438	0	1	1	3.4	11.8	3	23.8	1.8	0.1	0.13	1	2	0	0
945	161127	69	1	1.76	72	23.2438	0	2	1	2.9	12.2	3.1	23.7	1.8	0.09	0.12	1	2	0	0
946	205567	68	2	1.45	54	25.6837	0	1	2	4.1	4.4	3.3	20.9	1.8	0.18	0.24	10	6	1	0
947	205567	68	2	1.45	54	25.6837	0	2	1	3.9	6.7	3.2	23	1.7	0.11	0.25	3	3	0	0
948	68939	41	2	1.52	63	27.268	0	2	3	4.8	7	3.7	10.5	2.5	0.25	0.31	12	7	1	1
949	115803	55	2	1.61	57	21.9899	0	2	1	3.2	13	2.9	26.7	1.7	0.1	0.13	1	3	0	0
950	77324	54	2	1.57	69	27.993	1	1	1	3.8	12	3.2	25	1.9	0.09	0.21	2	2	0	0
951	77324	54	2	1.57	69	27.993	1	2	1	3.9	8.4	3.2	13.5	1.9	0.13	0.19	2	2	0	0
952	86192	50	1	1.74	63	20.8086	0	2	2	4.1	5.7	2.8	20.8	1.7	0.18	0.27	3	1	0	0
953	205420	60	1	1.75	63	20.5714	0	2	1	3	11.1	3	33.5	1.7	0.1	0.14	1	3	0	0
954	197520	56	1	1.68	55	19.487	0	2	1	3.7	7.5	3.2	15.2	2	0.15	0.21	5	3	0	0
955	199824	63	2	1.51	45	19.736	1	2	3	5.2	5.8	NR	NR	NR	0.24	0.29	24	8	1	1
956	205792	50	1	1.76	91	29.3776	0	1	2	4.1	9.9	3.9	10	2.2	0.16	0.26	24	5	1	0
957	205931	60	1	1.7	70	24.2215	0	1	1	3.5	9.2	3.1	17.3	1.8	0.13	0.23	10	3	0	0
958	205283	37	2	1.58	49	19.6283	0	1	1	2.9	9.5	2.9	29.4	1.8	0.1	0.15	3	3	0	0
959	205896	76	1	1.76	75	24.2123	0	1	1	4	5.9	3.5	9.8	2.2	0.15	0.28	5	5	0	0
960	206006	57	1	1.79	86	26.8406	0	1	1	3.6	8.3	3.2	34.1	1.8	0.15	0.31	2	1	0	0
961	206006	57	1	1.79	86	26.8406	0	2	1	3.4	11.5	3	27.1	1.8	0.13	0.38	5	3	0	0		bifid
962	205580	55	1	1.75	75	24.4898	0	2	2	4.1	6.2	3.1	40.1	1.8	0.15	0.19	24	5	1	0
963	79644	69	1	1.68	75	26.5731	1	1	2	4.5	4.9	3.6	11.2	1.9	0.17	0.27	4	7	1	0
964	79644	69	1	1.68	75	26.5731	1	2	1	3.9	5.2	3.3	8	1.9	0.14	0.29	3	3	0	0
965	188376	38	1	1.8	75	23.1481	0	2	2	4.1	10.2	3.7	21.5	2.4	0.13	0.15	15	5	1	0
966	205725	57	1	1.72	62	20.9573	0	2	2	4.5	4.7	3.9	6.9	2.4	0.14	0.21	6	5	0	0
967	204891	60	2	1.55	53	22.0604	0	2	1	3.3	8.7	3.1	39.2	1.9	0.11	0.19	2	1	0	0
968	205966	60	1	1.63	72	27.0993	1	1	3	4.5	9	NR	NR	NR	0.18	0.2	6	9	1	1
969	29557	62	2	1.5	60	26.6667	1	1	3	7.3	4.4	5.7	7	4.6	0.19	0.1	50	8	1	1
970	155059	81	2	1.55	53	22.0604	0	1	2	2.7	4.7	3	15.4	1.9	0.18	0.17	3	5	1	0
971	206202	41	2	1.7	87	30.1038	0	1	1	3.6	12.9	3.3	19.4	2	0.13	0.24	12	3	0	0
972	118589	55	2	1.5	52	23.1111	0	1	1	3.8	8.6	3.5	22.7	2.3	0.1	0.26	3	1	0	0
973	178506	56	2	1.54	56	23.6128	0	1	1	3	7	2.9	18.2	1.7	0.13	0.25	2	3	0	0
974	202834	72	2	1.62	56	21.3382	0	2	1	3.7	6.3	3.4	20.3	2	0.1	0.14	3	1	0	0
975	68940	52	2	1.53	57	24.3496	0	1	2	4.1	5.3	2.9	16.4	1.7	0.14	0.21	3	3	0	0		bifid
976	128980	42	1	1.78	90	28.4055	0	2	3	5.7	10.5	4.9	7.2	3.5	0.25	0.25	5	7	1	1
977	13368	56	1	1.73	79	26.3958	0	1	2	4.5	5	3.3	18.1	1.9	0.14	0.27	6	5	1	0
978	125340	50	2	1.68	60	21.2585	0	1	1	3	9.3	2.6	38.2	1.7	0.1	0.14	2	1	0	0
979	205549	76	2	1.5	68	30.2222	1	1	1	3.6	5.1	3.6	13.8	2.1	0.1	0.08	8	3	0	0
980	206474	61	2	1.64	62	23.0518	0	1	1	3.9	8.1	3.2	20.8	1.7	0.09	0.16	3	1	0	0
981	206474	61	2	1.64	62	23.0518	0	2	2	4.1	6.8	3.8	25.5	2.1	0.16	0.18	3	5	0	0
982	206492	75	2	1.5	45	20	1	1	2	4.8	4.3	3.3	11.7	2	0.16	0.15	6	6	1	0		bifid
983	70412	56	2	1.56	44	18.0802	0	2	1	3.8	9.1	3.5	27.6	1.8	0.11	0.35	1	3	0	0
984	206252	41	1	1.68	65	23.03	0	2	1	3.4	9	3.2	29.2	1.7	0.08	0.11	2	3	0	0
985	11043	62	2	1.57	65	26.3702	1	1	2	4.1	8.1	3.1	21.5	1.8	0.15	0.14	2	7	1	0
986	105091	68	1	1.72	70	23.6614	0	2	1	3.8	7.7	3.1	21.8	1.8	0.12	0.23	3	2	0	0
987	112090	67	1	1.61	69	26.6193	1	1	1	3.2	7.2	3	14.3	1.8	0.17	0.28	1	3	0	0
988	125536	53	2	1.57	47	19.0677	0	1	2	4.1	6.5	3.1	18.1	2	0.14	0.28	7	6	1	0
989	125536	53	2	1.57	47	19.0677	0	2	1	3.8	8.2	3.1	24.4	1.8	0.09	0.27	7	3	0	0
990	206905	19	1	1.78	63	19.8839	0	1	1	3.8	11.3	3.9	19.9	2.6	0.15	0.29	2	3	0	0
991	206905	19	1	1.78	63	19.8839	0	2	3	7	1.5	6.1	4.4	4.9	0.24	0.23	12	8	1	1
992	63741	62	2	1.56	50	20.5457	0	1	1	2.7	9.1	3.4	14.8	1.8	0.1	0.1	5	3	1	0
993	63741	62	2	1.56	50	20.5457	0	2	1	3	8.9	3.6	11.7	2.3	0.14	0.1	5	3	1	0
994	70434	61	2	1.59	61	24.1288	1	2	3	7.5	6.3	NR	NR	NR	0.3	0.24	24	8	1	1
995	90331	59	1	1.63	70	26.3465	0	1	1	3.8	8.8	3.3	17.8	1.9	0.14	0.25	2	3	1	0
996	71499	51	1	1.66	72	26.1286	1	1	1	3.2	9.5	2.8	34.2	2.1	0.12	0.23	3	2	0	0
997	233517	41	2	1.62	61	23.2434	0	1	1	3.1	8.4	2.5	38.9	1.7	0.11	0.2	2	2	0	0
998	101018	38	2	1.62	52	19.8141	0	1	1	3.4	11.4	2.8	54.4	1.7	0.13	0.27	3	3	0	0
999	233427	47	2	1.7	78	26.9896	0	1	1	3.6	9.8	3	23.7	1.9	0.11	0.25	5	2	0	0
1000	7478	41	2	1.56	55	22.6003	0	2	1	2.5	11.5	2.3	39.4	1.7	0.12	0.19	5	3	0	0
1001	233179	61	2	1.52	69	29.865	0	2	2	4.6	6.9	3.1	32.6	2	0.15	0.2	6	5	1	0
1002	196340	69	2	1.52	68	29.4321	0	2	3	6	5.9	4.8	14.4	3.5	0.28	0.25	20	7	1	1
1003	72484	60	1	1.7	81	28.0277	0	1	1	3.6	5	3	12	1.7	0.13	0.2	3	3	0	0
1004	72484	60	1	1.7	81	28.0277	0	2	2	3.7	4.6	3	8.8	1.7	0.16	0.25	10	6	1	0
1005	232743	49	1	1.78	84	26.5118	1	2	3	5.2	11.8	NR	NR	NR	0.26	0.35	8	10	1	1
1006	197742	65	1	1.72	73	24.6755	0	1	2	4.4	8.6	3.6	13.6	2.2	0.18	0.12	6	5	0	0
1007	197742	65	1	1.72	73	24.6755	0	2	2	4.2	5.5	3.1	13.5	1.8	0.19	0.14	6	5	0	0
1008	199202	38	1	1.74	64	21.1389	0	1	3	4.6	8.4	4	12.5	2.7	0.25	0.31	12	8	1	1
1009	199202	38	1	1.74	64	21.1389	0	2	3	4.3	6.4	3.3	21	2.3	0.2	0.3	12	7	1	1
1010	43057	67	2	1.45	59	28.0618	0	1	1	3.8	9.7	2.8	15.9	1.7	0.14	0.2	4	4	0	0
1011	232268	51	2	1.58	60	24.0346	0	1	2	4.1	5.8	3.4	55.1	2	0.15	0.21	5	4	1	0
1012	232268	51	2	1.58	60	24.0346	0	2	2	4.1	10.2	3.9	29.9	2.4	0.15	0.23	36	6	1	0
1013	232760	69	1	1.68	79	27.9904	0	1	3	4.1	12.2	4.7	21.5	2.9	0.2	0.21	12	7	1	1
1014	223736	48	2	1.54	65	27.4077	0	1	3	6.3	10.5	5.2	18.4	3.6	0.22	0.25	24	7	1	1
1015	223736	48	2	1.54	65	27.4077	0	2	3	4.8	9.9	4.1	31.5	2.7	0.21	0.28	24	7	1	1
1016	146453	75	2	1.47	64	29.6173	0	1	3	NR	NR	NR	NR	NR	0.3	0.41	24	9	1	1
1017	122000	47	2	1.65	52	19.1001	0	1	2	4.1	6.9	3.3	18.8	2.2	0.17	0.19	12	4	1	0
1018	122000	47	2	1.65	52	19.1001	0	2	2	4.1	7.4	3.3	36.9	2.3	0.16	0.19	12	4	1	0
1019	1762	60	2	1.57	57	23.1247	0	1	1	3.8	9.3	3.3	27	2.1	0.12	0.15	3	2	0	0
1020	1762	60	2	1.57	57	23.1247	0	2	2	4.1	5.9	3.3	25	2.1	0.15	0.18	6	4	0	0
1021	215235	72	1	1.68	79	27.9904	0	1	2	4.1	13.3	3.5	22.7	2.2	0.14	0.39	3	6	0	0
1022	232591	56	2	1.57	58	23.5304	1	1	3	4.4	5.6	3.3	10.5	2	0.27	0.39	6	7	1	0
1023	232714	65	1	1.68	65	23.03	0	1	1	3.5	7.6	2.8	16.5	1.9	0.1	0.15	5	1	0	0
1024	100056	37	1	1.72	80	27.0416	0	1	3	4.9	7.3	4.2	8.8	2.8	0.23	0.24	12	9	1	1
1025	100056	37	1	1.72	80	27.0416	0	2	2	4.1	8.8	3.1	9.5	1.8	0.18	0.21	12	6	1	1
1026	234043	39	2	1.58	52	20.83	0	1	1	3.1	13.6	2.8	40.3	1.8	0.12	0.13	1	3	1	0
1027	38759	61	1	1.67	51	18.2868	0	1	1	3.2	10.2	3.1	16.7	1.8	0.09	0.27	6	3	1	0
1028	233015	64	2	1.5	60	26.6667	0	1	3	NR	NR	NR	NR	NR	0.19	0.24	12	5	1	1
1029	234074	74	2	1.58	70	28.0404	0	2	2	5	2.5	3.7	21.9	2.6	0.21	0.39	5	4	1	0
1030	233889	71	1	1.58	73	29.2421	1	1	3	4.2	5.7	3.6	15.9	2.4	0.21	0.48	24	6	1	1
1031	233889	71	1	1.58	73	29.2421	1	2	2	4.2	5.9	3.3	14.7	2	0.14	0.36	24	6	1	0
1032	176622	61	1	1.7	84	29.0657	0	1	1	3.6	11	3.4	10.7	2.2	0.18	0.52	3	5	0	0
1033	233878	60	2	1.56	54	22.1893	0	2	1	3.2	9.4	3.1	27.5	2.1	0.11	0.18	2	3	0	0
1034	191241	49	2	1.48	53	24.1965	0	1	3	4.1	10.4	3.6	19.5	2.5	0.16	0.31	8	5	1	1
1035	234116	41	1	1.69	68	23.8087	0	1	1	3	11	2.8	29.5	1.7	0.12	0.17	4	4	0	0
1036	217369	67	2	1.54	64	26.986	0	2	1	3.8	7.2	3.3	19.2	2.2	0.11	0.39	8	3	0	0
1037	233427	47	2	1.7	78	26.9896	0	1	1	3.6	9.8	3.1	24.1	1.9	0.2	0.28	1	6	0	0
1038	101018	38	2	1.62	52	19.8141	0	1	1	3.4	11.4	2.8	54.4	1.7	0.13	0.29	2	2	0	0
1039	233517	41	2	1.62	61	23.2434	0	1	1	3.1	8.4	2.5	38.9	1.7	0.12	0.31	2	2	0	0
1040	71499	51	1	1.66	72	26.1286	1	1	1	3.2	9.5	2.7	34.2	2.1	0.17	0.4	1	3	0	0
1041	233878	60	2	1.56	54	22.1893	0	1	1	3.7	10.5	3	32.4	2	0.11	0.33	2	5	0	0
1042	233878	60	2	1.56	54	22.1893	0	2	1	3.2	9.4	3.1	27.5	2.1	0.11	0.34	2	5	0	0
1043	191241	49	2	1.48	53	24.1965	0	1	3	4.1	10.4	3.6	19.5	2.5	0.16	0.38	8	5	1	1
1044	55433	55	2	1.62	60	22.8624	0	2	2	4.3	6.1	3.3	27.3	2.2	0.16	0.32	36	3	1	0
1045	176621	61	1	1.7	84	29.0657	0	1	1	3.6	11	3.2	18.7	2.2	0.1	0.52	1	5	0	0
1046	233889	71	1	1.58	73	29.2421	1	1	3	4.2	5.7	3.6	15.9	2.4	0.11	0.48	24	7	1	0
1047	233889	71	1	1.58	73	29.2421	1	2	2	4.2	5.9	3.3	14.7	2	0.13	0.36	24	5	1	0
1048	209281	70	2	1.52	78	33.7604	0	2	1	3.6	6.5	2.9	29.6	1.8	0.12	0.4	1	5	1	0
1049	220410	60	2	1.58	69	27.6398	0	2	2	3.8	4.2	3.6	23	2.5	0.2	0.42	15	2	0	1
1050	234074	74	2	1.58	70	28.0404	0	2	2	5	2.5	3.6	21.9	2.6	0.21	0.42	3	6	0	0
1051	233015	65	2	1.6	57	22.2656	0	1	3	NR	NR	NR	NR	NR	0.19	0.45	24	4	1	1
1052	233015	65	2	1.6	57	22.2656	0	2	3	NR	NR	NR	NR	NR	0.14	0.48	24	5	1	1
1053	217369	67	2	1.54	64	26.986	0	2	1	3.8	7.2	3.3	19.2	2.2	0.11	0.36	10	4	0	0
1054	76408	57	1	1.69	78	27.31	0	2	1	3.4	8.1	2.8	26.9	1.7	0.22	0.42	5	4	0	0
1055	42961	61	2	1.64	90	33.4622	1	1	1	3.6	7.9	3.2	24.5	1.9	0.1	0.28	1	2	0	0
1056	234309	59	1	1.59	60	23.7332	0	1	3	5.5	6.5	NR	NR	NR	0.11	0.29	6	5	1	0
1057	234309	59	1	1.59	60	23.7332	0	2	3	5	8.8	4.2	9.9	3.1	0.11	0.25	6	5	1	0
1058	50275	57	2	1.64	61	22.68	1	2	1	3.3	9.9	2.8	21.4	1.8	0.14	0.36	18	8	1	0
1059	147636	50	2	1.58	70	28.0404	0	2	3	6	3.6	3.8	17	2.7	0.17	0.39	24	5	1	0
1060	54294	68	2	1.63	70	26.3465	1	2	3	4.1	5.8	3.8	9.8	2.5	0.18	0.42	30	6	1	1
1061	230216	50	1	1.7	73	25.2595	0	1	1	3.4	8.8	3.2	22.7	2.2	0.13	0.34	6	5	0	0
1062	234953	62	2	1.62	57	21.7193	0	2	1	3.8	12	3.1	13.4	2	0.14	0.4	3	5	0	0
1063	15880	53	2	1.64	62	23.0518	1	1	1	3.8	12.4	3	16.6	1.7	0.14	0.33	1	3	0	0
1064	179427	55	2	1.65	63	23.1405	0	2	2	6.6	6.6	5.5	5.9	4.3	0.18	0.48	6	3	1	0
1065	51759	70	2	1.67	52	18.6453	0	2	3	4.1	8.7	3.8	7	2.3	0.18	0.39	4	5	1	0
1066	1129	62	2	1.61	65	25.0762	1	2	3	5.2	8.7	4.2	8.4	3	0.13	0.46	40	7	1	1
1067	234788	59	1	1.64	69	25.6544	0	1	1	3.3	9.4	2.8	20	1.7	0.16	0.34	24	3	0	0
1068	77050	61	1	1.72	72	24.3375	1	2	3	5.6	8.7	4.6	12.6	3.1	0.15	0.27	12	7	1	1
1069	235104	61	2	1.45	50	23.7812	0	1	3	4.9	1.1	NR	NR	NR	0.14	0.4	13	5	1	1

## Sheet: severity
		Electrodiagnostic Severity
				modified Stevens	modified Pauda et al. (original grade)	modified Bland (original grade)
			Mild	abnormality in any sensitivity tests	abnormality in any sensitivity tests (minimal)	abnormality in any sensitivity tests (grade 1)
				± abnormal SNAP	abnormal SNAP and normal CMAP (mild)	abnormal SNAP and normal CMAP (grade 2)
		Defined Grade	Moderate	abnormal CMAP	abnormal CMAP (moderate)	CMAP OL > 4.5 ms and < 6.5 ms with preserved SNAP (grade 3)
						CMAP OL > 4.5 ms and < 6.5 ms with absent SNAP (grade 4)
			Severe	positive EMG findings	no SNAP and abnormal CMAP (severe)	CMAP OL > 6.5 ms (grade 5)
					no CMAP (extreme)	no SNAP and CMAP (grade 6)

## Sheet: variable definition
	Variable Definitions
Age	years
Sex	1 : male	2 : female
BMI	kg/m2
Diabetes	0: none	1: presence
Side	1 : right	2 : left
Severity	1 : mild	2 : moderate	3 : severe
CMAP L	miliseconds
CMAP A	mV
SNAP L	miliseconds
SNAP A	μV
TCL	miliseconds
CSA	cm2
P blowing	cm
Duartion	months
Night pain	0: none	1: presence
Weakness	0: none	1: presence
